# Supplementary material for: Single-cell transcriptomics reveals the effect of PD-L1/TGF-β blockade on the tumor microenvironment
Source: BMC Biol. 2021 May 25;19:107. doi: 10.1186/s12915-021-01034-z (PMC8147417; doi:10.1186/s12915-021-01034-z)
Supplement: Supplementary file 2 — Additional file 2. Supplementary tables. Table S1. Differentially expressed (DE) genes determined from the EMT6 single cell RNA-seq experiment. Table S2. Differentially expressed (DE) genes in fibroblasts. Table S3. Differentially expressed (DE) genes in macrophages. [file 12915_2021_1034_MOESM2_ESM.xlsx]

## Sheet: Table S1 DE genes
Table S1. Differentially expressed (DE) genes determined from the EMT6 single cell RNA-seq experiment. Differential expression analysis was performed within each cell type, indicated in the “cell” column. The “comparison” column indicates the treatment group comparison in which a given DE gene was observed. The columns “pct.1” and “pct.2” represent percent cells expressing the gene in the first t…
gene	p_val	p_val_adj	avg_logFC	pct.1	pct.2	cell	comparison
AY036118	5.95153e-300	1.06092e-295	-1.32239	0.626	0.998	B cells	aPD-L1 + aTGF-β vs aPD-L1
AY036118	3.08036e-255	5.49104e-251	-1.47991	0.651	1	T cells	aPD-L1 + aTGF-β vs aPD-L1
AY036118	4.86635e-178	8.67475e-174	-1.16488	0.866	0.988	Neutrophils	aPD-L1 + aTGF-β vs aPD-L1
Gm42418	1.05108e-176	1.87366e-172	-1.11284	0.998	1	Tumor_cells	aPD-L1 + aTGF-β vs aPD-L1
Rps29	1.68718e-174	3.00757e-170	-0.351466	1	1	B cells	aPD-L1 + aTGF-β vs aPD-L1
AY036118	7.58398e-174	1.35192e-169	-0.703363	0.588	0.876	Tumor_cells	aPD-L1 + aTGF-β vs PBS
Rps27	3.48802e-166	6.21775e-162	-0.376169	0.999	1	B cells	aPD-L1 + aTGF-β vs aPD-L1
Rps27	3.11887e-160	5.5597e-156	0.34062	0.999	1	B cells	aPD-L1 + aTGF-β vs aTGF-β
AY036118	2.07706e-147	3.70257e-143	1.17275	1	0.789	T cells	aPD-L1 vs PBS
Gm42418	2.19256e-145	3.90846e-141	-0.534103	1	1	B cells	aPD-L1 + aTGF-β vs aPD-L1
AY036118	1.4137e-139	2.52005e-135	1.00924	0.988	0.904	Neutrophils	aPD-L1 vs PBS
Rpl41	1.30565e-138	2.32745e-134	0.365192	1	1	Tumor_cells	aPD-L1 + aTGF-β vs aPD-L1
Rps27	2.68619e-123	4.7884e-119	0.763969	1	1	B cells	aPD-L1 vs PBS
Gm42418	2.47181e-121	4.40625e-117	-0.677175	1	1	T cells	aPD-L1 + aTGF-β vs aPD-L1
Rpl39	2.01263e-117	3.58772e-113	0.766542	1	1	B cells	aPD-L1 vs PBS
Rpl30	1.06711e-115	1.90224e-111	0.325177	1	0.999	Tumor_cells	aPD-L1 + aTGF-β vs aPD-L1
AY036118	3.11849e-115	5.55903e-111	1.21562	0.998	0.707	B cells	aPD-L1 vs PBS
Rps21	1.61882e-113	2.88572e-109	0.697968	0.999	1	B cells	aPD-L1 vs PBS
Rpl39	8.08964e-113	1.44206e-108	-0.34041	0.996	1	B cells	aPD-L1 + aTGF-β vs aPD-L1
Rpl37a	2.31646e-112	4.12932e-108	0.666803	1	0.998	T cells	aPD-L1 vs PBS
Rpl37a	4.14124e-112	7.38217e-108	0.700262	1	1	B cells	aPD-L1 vs PBS
Rps29	1.58462e-109	2.82474e-105	0.574094	1	1	B cells	aPD-L1 vs PBS
Rpl39	2.49713e-106	4.45139e-102	0.727835	1	0.998	T cells	aPD-L1 vs PBS
Gm42418	9.97796e-105	1.77867e-100	-0.440898	0.996	1	Tumor_cells	aTGF-β vs PBS
Gm42418	9.68777e-103	1.72694e-98	0.852402	1	1	Tumor_cells	aPD-L1 vs PBS
Rps27	1.38568e-102	2.47011e-98	0.740336	1	1	T cells	aPD-L1 vs PBS
Rps21	3.57598e-102	6.37455e-98	0.29532	0.998	1	B cells	aPD-L1 + aTGF-β vs aTGF-β
Rpl39	1.34438e-100	2.3965e-96	0.473784	1	0.998	T cells	aPD-L1 + aTGF-β vs PBS
Rpl35a	1.66838e-100	2.97405e-96	0.603066	0.999	0.997	B cells	aPD-L1 vs PBS
Rpl37a	3.15795e-100	5.62936e-96	0.305081	0.998	0.998	B cells	aPD-L1 + aTGF-β vs aTGF-β
Irf1	8.73635e-100	1.55734e-95	0.414933	0.639	0.334	Tumor_cells	aPD-L1 + aTGF-β vs PBS
Rps21	5.13327e-99	9.15057e-95	-0.2897	0.998	0.999	B cells	aPD-L1 + aTGF-β vs aPD-L1
Rpl39	3.9848e-98	7.10331e-94	0.308422	0.996	0.999	B cells	aPD-L1 + aTGF-β vs aTGF-β
Rpl37a	5.61673e-98	1.00124e-93	-0.300962	0.998	1	B cells	aPD-L1 + aTGF-β vs aPD-L1
Rps28	8.97125e-98	1.59922e-93	-0.40177	0.962	0.997	B cells	aPD-L1 + aTGF-β vs aPD-L1
Cxcl1	2.37571e-96	4.23494e-92	0.558723	0.797	0.537	Tumor_cells	aPD-L1 + aTGF-β vs PBS
AY036118	5.49647e-96	9.79801e-92	-0.496674	0.701	0.876	Tumor_cells	aTGF-β vs PBS
Rpl36	6.16762e-96	1.09944e-91	0.576865	1	0.995	T cells	aPD-L1 vs PBS
Rpl37	2.02596e-95	3.61148e-91	0.604718	1	0.995	T cells	aPD-L1 vs PBS
Rpl37	3.20461e-94	5.71253e-90	0.635086	1	1	B cells	aPD-L1 vs PBS
Gm10076	8.07441e-94	1.43934e-89	0.501702	0.874	0.558	Macrophages	aPD-L1 + aTGF-β vs PBS
Rps21	9.18651e-94	1.63759e-89	0.627329	1	1	T cells	aPD-L1 vs PBS
S100a6	2.55673e-93	4.55763e-89	0.356788	1	1	Tumor_cells	aPD-L1 + aTGF-β vs aPD-L1
Rpl38	2.61467e-93	4.66091e-89	-0.326641	0.997	0.999	B cells	aPD-L1 + aTGF-β vs aPD-L1
Nfkbia	3.52573e-93	6.28497e-89	0.419143	0.919	0.747	Tumor_cells	aPD-L1 + aTGF-β vs PBS
Zfand5	1.64138e-92	2.92592e-88	0.415502	0.712	0.473	Tumor_cells	aPD-L1 + aTGF-β vs PBS
Gm42418	2.75325e-91	4.90794e-87	-0.602804	1	1	Neutrophils	aPD-L1 + aTGF-β vs aPD-L1
Rpl36	1.17667e-90	2.09753e-86	0.309347	0.997	0.998	B cells	aPD-L1 + aTGF-β vs aTGF-β
Irf1	4.38116e-87	7.80985e-83	0.335687	0.639	0.398	Tumor_cells	aPD-L1 + aTGF-β vs aTGF-β
AY036118	9.75763e-87	1.73939e-82	-1.33613	0.652	0.989	Macrophages	aPD-L1 + aTGF-β vs aPD-L1
Rpl36	4.57743e-86	8.15973e-82	0.573462	1	0.997	B cells	aPD-L1 vs PBS
Rpl37a	3.27503e-85	5.83807e-81	0.418737	1	0.998	T cells	aPD-L1 + aTGF-β vs PBS
Rps29	3.29003e-84	5.86481e-80	0.592421	1	0.998	T cells	aPD-L1 vs PBS
Rpl41	4.17712e-84	7.44613e-80	0.584194	1	0.997	B cells	aPD-L1 vs PBS
Nfkbia	4.45224e-84	7.93656e-80	0.351295	0.919	0.847	Tumor_cells	aPD-L1 + aTGF-β vs aTGF-β
Actb	6.98049e-84	1.24434e-79	-0.366256	0.996	1	B cells	aPD-L1 + aTGF-β vs aTGF-β
Rps15a	4.18254e-83	7.4558e-79	0.294509	1	0.994	Tumor_cells	aPD-L1 + aTGF-β vs aPD-L1
Rpl34	2.84745e-82	5.07586e-78	0.491907	1	1	B cells	aPD-L1 vs PBS
Rpl38	5.48928e-82	9.7852e-78	0.560393	0.999	0.991	B cells	aPD-L1 vs PBS
Cxcl1	9.24612e-82	1.64821e-77	0.477759	0.797	0.639	Tumor_cells	aPD-L1 + aTGF-β vs aTGF-β
Rpl37	3.50737e-81	6.25224e-77	0.282447	0.999	1	B cells	aPD-L1 + aTGF-β vs aTGF-β
Rps29	1.99822e-80	3.56203e-76	-0.412256	0.999	1	T cells	aPD-L1 + aTGF-β vs aPD-L1
Rpl38	1.71539e-79	3.05785e-75	0.532529	1	0.99	T cells	aPD-L1 vs PBS
Zfand5	1.95973e-79	3.49342e-75	0.337905	0.712	0.523	Tumor_cells	aPD-L1 + aTGF-β vs aTGF-β
Gm10076	3.71524e-79	6.62279e-75	0.57856	0.873	0.586	T cells	aPD-L1 + aTGF-β vs PBS
Rpl41	5.38482e-78	9.59898e-74	0.504762	1	0.998	T cells	aPD-L1 vs PBS
Rps27	3.61346e-77	6.44135e-73	0.3878	0.999	1	B cells	aPD-L1 + aTGF-β vs PBS
Rpl35a	1.05454e-76	1.87983e-72	0.288242	0.997	0.989	Tumor_cells	aPD-L1 + aTGF-β vs aPD-L1
Rps27	1.37358e-76	2.44854e-72	-0.389521	0.999	1	T cells	aPD-L1 + aTGF-β vs aPD-L1
Rpl37	2.63484e-76	4.69686e-72	0.406464	1	0.995	T cells	aPD-L1 + aTGF-β vs PBS
Gm42418	5.65697e-76	1.00841e-71	0.541774	1	1	Neutrophils	aPD-L1 vs PBS
Rpl36	2.35131e-75	4.19145e-71	0.391659	0.999	0.995	T cells	aPD-L1 + aTGF-β vs PBS
Rpl35a	3.57308e-74	6.36937e-70	-0.255344	0.997	0.999	B cells	aPD-L1 + aTGF-β vs aPD-L1
Actg1	4.91203e-74	8.75618e-70	-0.343165	0.981	0.992	Tumor_cells	aPD-L1 + aTGF-β vs PBS
Sgk1	5.09605e-74	9.08421e-70	0.402276	0.751	0.501	Tumor_cells	aPD-L1 + aTGF-β vs PBS
Rpl35a	1.4851e-73	2.64734e-69	0.532198	1	0.995	T cells	aPD-L1 vs PBS
Rpl35	2.83677e-73	5.05683e-69	0.574977	0.998	0.986	B cells	aPD-L1 vs PBS
Rpl35	3.91368e-73	6.97653e-69	0.595056	0.996	0.955	T cells	aPD-L1 vs PBS
Rpl37a	1.8781e-72	3.3479e-68	0.321541	0.997	1	Macrophages	aPD-L1 + aTGF-β vs PBS
Rps28	4.85109e-71	8.64756e-67	0.59831	0.999	0.966	T cells	aPD-L1 vs PBS
Ifrd1	2.90898e-69	5.18556e-65	0.368146	0.802	0.614	Tumor_cells	aPD-L1 + aTGF-β vs PBS
Mt2	4.54739e-69	8.10618e-65	0.339114	0.763	0.568	Tumor_cells	aPD-L1 + aTGF-β vs aTGF-β
Rpl37	1.13562e-68	2.02435e-64	-0.263456	0.999	1	B cells	aPD-L1 + aTGF-β vs aPD-L1
Rps21	2.923e-68	5.21054e-64	0.408268	0.998	1	B cells	aPD-L1 + aTGF-β vs PBS
Rpl39	1.11468e-67	1.98702e-63	0.331578	1	1	T cells	aPD-L1 + aTGF-β vs aTGF-β
Rpl22l1	2.16394e-67	3.85744e-63	0.321023	0.989	0.952	Tumor_cells	aPD-L1 + aTGF-β vs aPD-L1
AY036118	4.52232e-67	8.06149e-63	-1.56255	0.835	1	Monocytes	aPD-L1 + aTGF-β vs aPD-L1
Rpl39	1.80659e-65	3.22043e-61	0.426133	0.996	1	B cells	aPD-L1 + aTGF-β vs PBS
Rpl34	2.51155e-65	4.47709e-61	0.420169	1	1	T cells	aPD-L1 vs PBS
Hspa1b	7.82775e-65	1.39537e-60	0.38897	0.818	0.616	Tumor_cells	aTGF-β vs PBS
Rps27	1.80135e-63	3.21109e-59	0.589424	0.992	0.983	Neutrophils	aPD-L1 vs PBS
Irf1	4.80766e-63	8.57014e-59	0.718968	0.686	0.375	Neutrophils	aPD-L1 + aTGF-β vs PBS
Rplp2	4.95025e-62	8.82431e-58	-0.252467	0.998	1	B cells	aPD-L1 + aTGF-β vs aPD-L1
Rpl39	1.31316e-61	2.34085e-57	0.376079	0.991	0.98	Macrophages	aPD-L1 + aTGF-β vs PBS
Smad7	1.79403e-61	3.19804e-57	-0.594818	0.649	0.857	T cells	aPD-L1 + aTGF-β vs aPD-L1
Tmsb10	2.93216e-61	5.22686e-57	0.605144	0.971	0.917	Macrophages	aPD-L1 + aTGF-β vs PBS
Sqstm1	4.10019e-61	7.309e-57	0.299156	0.686	0.465	Tumor_cells	aPD-L1 + aTGF-β vs PBS
Rpl37a	3.09203e-60	5.51186e-56	0.3993	0.998	1	B cells	aPD-L1 + aTGF-β vs PBS
Rps15a	4.34815e-60	7.75101e-56	0.370853	0.999	1	B cells	aPD-L1 vs PBS
Gm10076	7.72107e-60	1.37636e-55	0.547073	0.895	0.586	T cells	aPD-L1 vs PBS
Gm42418	1.11635e-59	1.99001e-55	-0.260434	0.998	1	Tumor_cells	aPD-L1 + aTGF-β vs PBS
B2m	1.15173e-59	2.05307e-55	-0.346815	1	0.999	Tumor_cells	aPD-L1 + aTGF-β vs aPD-L1
Rpl35	1.94337e-59	3.46426e-55	-0.27515	0.989	0.998	B cells	aPD-L1 + aTGF-β vs aPD-L1
Rps28	4.38282e-59	7.81282e-55	-0.409135	0.982	0.999	T cells	aPD-L1 + aTGF-β vs aPD-L1
Dennd4a	5.38102e-59	9.59221e-55	0.438739	0.779	0.528	B cells	aPD-L1 + aTGF-β vs aTGF-β
Rps29	1.05643e-58	1.88319e-54	-0.502208	0.975	0.995	Neutrophils	aPD-L1 + aTGF-β vs aPD-L1
Actb	1.21283e-58	2.16199e-54	-0.273818	1	1	Tumor_cells	aPD-L1 + aTGF-β vs PBS
Rpl36a	1.22165e-58	2.17772e-54	0.544332	0.991	0.954	B cells	aPD-L1 vs PBS
H2-K1	2.46858e-58	4.4005e-54	0.448386	0.998	0.989	Neutrophils	aPD-L1 + aTGF-β vs PBS
Rpl38	1.00337e-57	1.78861e-53	0.259172	0.997	0.986	B cells	aPD-L1 + aTGF-β vs aTGF-β
Rps28	1.31176e-57	2.33834e-53	0.517331	0.997	0.949	B cells	aPD-L1 vs PBS
Irf1	2.74412e-57	4.89167e-53	0.561082	0.548	0.22	Macrophages	aPD-L1 + aTGF-β vs PBS
Rpl37a	4.39129e-57	7.82791e-53	0.305278	1	1	T cells	aPD-L1 + aTGF-β vs aTGF-β
Rplp2	5.22325e-57	9.31097e-53	0.423979	1	1	B cells	aPD-L1 vs PBS
Cxcl2	5.4393e-57	9.6961e-53	0.5752	0.476	0.267	Tumor_cells	aPD-L1 + aTGF-β vs PBS
Nfkbiz	5.88023e-57	1.04821e-52	0.294662	0.528	0.305	Tumor_cells	aPD-L1 + aTGF-β vs PBS
Rpl37a	9.28417e-57	1.655e-52	0.49277	1	1	Macrophages	aPD-L1 vs PBS
Igkc	1.1501e-56	2.05017e-52	0.442082	0.282	0.015	Neutrophils	aPD-L1 vs PBS
Gm10076	1.23701e-56	2.20509e-52	0.361884	0.831	0.644	B cells	aPD-L1 + aTGF-β vs aTGF-β
Rps29	2.00554e-56	3.57508e-52	0.551113	0.995	0.977	Neutrophils	aPD-L1 vs PBS
Rpl37	2.2827e-56	4.06915e-52	0.313349	1	0.99	T cells	aPD-L1 + aTGF-β vs aTGF-β
Rpl41	3.81153e-56	6.79444e-52	-0.252468	1	1	B cells	aPD-L1 + aTGF-β vs aPD-L1
Ccnl1	4.4835e-56	7.99229e-52	0.271175	0.507	0.285	Tumor_cells	aPD-L1 + aTGF-β vs PBS
Rps21	1.203e-55	2.14446e-51	0.318852	1	0.999	T cells	aPD-L1 + aTGF-β vs aTGF-β
Uba52	1.7776e-55	3.16875e-51	0.525762	0.741	0.362	T cells	aPD-L1 vs PBS
Mt2	4.90102e-55	8.73656e-51	0.347255	0.763	0.561	Tumor_cells	aPD-L1 + aTGF-β vs PBS
Rpl34	4.98944e-55	8.89417e-51	0.300226	1	1	T cells	aPD-L1 + aTGF-β vs PBS
Gm10076	1.17704e-54	2.0982e-50	0.618101	0.913	0.49	B cells	aPD-L1 vs PBS
Dnajb1	1.36248e-54	2.42875e-50	0.483555	0.803	0.647	Tumor_cells	aTGF-β vs PBS
Hspa1b	2.56432e-54	4.57116e-50	-0.303686	0.667	0.818	Tumor_cells	aPD-L1 + aTGF-β vs aTGF-β
Rpl30	4.5738e-54	8.15326e-50	0.374128	0.999	1	B cells	aPD-L1 vs PBS
Rplp2	1.69662e-53	3.0244e-49	0.403898	1	0.994	T cells	aPD-L1 vs PBS
S100a4	2.04878e-53	3.65215e-49	0.379511	0.966	0.912	Tumor_cells	aPD-L1 + aTGF-β vs aPD-L1
Cthrc1	3.19517e-53	5.69572e-49	-0.402954	0.447	0.635	Tumor_cells	aPD-L1 + aTGF-β vs PBS
Rps21	3.54038e-53	6.31108e-49	0.334547	1	1	T cells	aPD-L1 + aTGF-β vs PBS
Rpl41	7.65271e-53	1.36417e-48	0.335205	1	0.998	T cells	aPD-L1 + aTGF-β vs PBS
Rps27	7.9075e-53	1.40959e-48	0.350814	0.999	1	T cells	aPD-L1 + aTGF-β vs PBS
Hspb1	9.99858e-53	1.78235e-48	-0.347311	0.878	0.924	Tumor_cells	aPD-L1 + aTGF-β vs aTGF-β
Rpl36	1.19081e-52	2.12275e-48	0.289377	0.999	0.999	T cells	aPD-L1 + aTGF-β vs aTGF-β
Irf1	1.28837e-52	2.29664e-48	0.416612	0.477	0.212	B cells	aPD-L1 + aTGF-β vs aTGF-β
Eno1	2.10499e-52	3.75236e-48	-0.257118	0.7	0.84	Tumor_cells	aPD-L1 + aTGF-β vs PBS
Tmsb10	2.40637e-52	4.2896e-48	0.358582	0.999	0.998	T cells	aPD-L1 + aTGF-β vs PBS
Fos	2.70211e-52	4.81679e-48	0.343863	0.881	0.694	Tumor_cells	aPD-L1 + aTGF-β vs PBS
Gm47283	2.91296e-52	5.19265e-48	-0.486036	0.604	0.833	T cells	aPD-L1 + aTGF-β vs aPD-L1
Gm10076	3.69263e-52	6.58249e-48	0.599604	0.831	0.49	B cells	aPD-L1 + aTGF-β vs PBS
Rpl37	7.51916e-52	1.34037e-47	0.293625	0.993	0.996	Macrophages	aPD-L1 + aTGF-β vs PBS
Rpl38	1.39412e-51	2.48515e-47	-0.296637	0.997	1	T cells	aPD-L1 + aTGF-β vs aPD-L1
Ltb	1.95387e-51	3.48297e-47	-0.380056	0.603	0.792	B cells	aPD-L1 + aTGF-β vs aTGF-β
Ubc	2.53992e-51	4.52766e-47	0.286178	0.869	0.718	Tumor_cells	aPD-L1 + aTGF-β vs PBS
Rps27	3.71892e-51	6.62934e-47	0.319696	0.999	1	T cells	aPD-L1 + aTGF-β vs aTGF-β
Rel	4.87814e-51	8.69577e-47	0.391482	0.853	0.675	B cells	aPD-L1 + aTGF-β vs aTGF-β
Spp1	5.49838e-51	9.80141e-47	0.458367	0.989	0.968	Tumor_cells	aPD-L1 + aTGF-β vs PBS
Lars2	6.56053e-51	1.16948e-46	-0.346701	0.313	0.612	B cells	aPD-L1 + aTGF-β vs aPD-L1
Mt1	8.75817e-51	1.56123e-46	0.282943	0.942	0.836	Tumor_cells	aPD-L1 + aTGF-β vs PBS
Rps27	9.18401e-51	1.63714e-46	0.637057	0.993	0.974	Macrophages	aPD-L1 vs PBS
Pfn1	1.65485e-50	2.94994e-46	0.439435	0.979	0.976	T cells	aPD-L1 + aTGF-β vs aPD-L1
B2m	4.74307e-50	8.455e-46	0.41752	1	0.998	Neutrophils	aPD-L1 vs PBS
Rpl35a	4.79941e-50	8.55543e-46	0.347722	0.997	0.997	B cells	aPD-L1 + aTGF-β vs PBS
Rps21	5.1189e-50	9.12495e-46	-0.292781	1	1	T cells	aPD-L1 + aTGF-β vs aPD-L1
Nupr1	7.55185e-50	1.34619e-45	0.312944	0.779	0.606	Tumor_cells	aPD-L1 + aTGF-β vs PBS
Fos	9.98531e-50	1.77998e-45	0.352863	0.856	0.694	Tumor_cells	aTGF-β vs PBS
Tmsb10	1.29247e-49	2.30396e-45	0.418989	1	0.998	T cells	aPD-L1 vs PBS
mt-Atp8	3.5473e-49	6.32342e-45	0.462289	0.651	0.262	T cells	aPD-L1 vs PBS
Hspa1b	6.26058e-49	1.11601e-44	-0.588838	0.408	0.653	B cells	aPD-L1 + aTGF-β vs aTGF-β
Hspb1	6.60976e-49	1.17825e-44	0.375396	0.924	0.87	Tumor_cells	aTGF-β vs PBS
Dusp1	6.81068e-49	1.21407e-44	0.35676	0.821	0.664	Tumor_cells	aTGF-β vs PBS
Rpl36a	7.50453e-49	1.33776e-44	0.493596	0.994	0.954	T cells	aPD-L1 vs PBS
Gm42418	4.23523e-48	7.54973e-44	0.444632	1	1	B cells	aPD-L1 vs PBS
Rpl37	1.08626e-47	1.93637e-43	0.37163	0.999	1	B cells	aPD-L1 + aTGF-β vs PBS
Tpi1	2.00385e-47	3.57206e-43	-0.262264	0.918	0.961	Tumor_cells	aPD-L1 + aTGF-β vs PBS
Gm10076	2.60099e-47	4.63653e-43	0.396944	0.873	0.682	T cells	aPD-L1 + aTGF-β vs aTGF-β
Gm10076	4.41082e-47	7.86273e-43	0.340295	0.874	0.678	Macrophages	aPD-L1 + aTGF-β vs aTGF-β
Tmsb10	1.24886e-46	2.22622e-42	0.737809	0.97	0.917	Macrophages	aPD-L1 vs PBS
Kdm6b	1.25234e-46	2.23242e-42	0.369577	0.599	0.342	B cells	aPD-L1 + aTGF-β vs aTGF-β
Igkc	1.46206e-46	2.60628e-42	0.407675	0.3	0.008	T cells	aPD-L1 vs PBS
Pgk1	2.03564e-46	3.62873e-42	-0.280168	0.91	0.959	Tumor_cells	aPD-L1 + aTGF-β vs PBS
Rps23	3.11612e-46	5.55479e-42	0.315269	1	1	B cells	aPD-L1 vs PBS
Pnrc1	4.68241e-46	8.34686e-42	0.265262	0.677	0.502	Tumor_cells	aPD-L1 + aTGF-β vs PBS
Egr1	6.26424e-46	1.11666e-41	0.280402	0.805	0.649	Tumor_cells	aPD-L1 + aTGF-β vs PBS
Vps37b	6.61659e-46	1.17947e-41	0.467522	0.593	0.35	B cells	aPD-L1 + aTGF-β vs aTGF-β
Rpl37a	7.02736e-46	1.2527e-41	0.561691	0.954	0.914	Neutrophils	aPD-L1 vs PBS
Cd79b	8.61904e-46	1.53643e-41	-0.364637	0.755	0.861	B cells	aPD-L1 + aTGF-β vs aTGF-β
Rpl36	1.65977e-45	2.9587e-41	0.35399	0.997	0.997	B cells	aPD-L1 + aTGF-β vs PBS
Lars2	1.90708e-45	3.39956e-41	-0.536977	0.397	0.668	T cells	aPD-L1 + aTGF-β vs aPD-L1
H2-D1	3.38623e-45	6.03629e-41	0.384985	1	0.999	Neutrophils	aPD-L1 + aTGF-β vs PBS
Rps27	3.57799e-45	6.37813e-41	0.350586	0.987	0.974	Macrophages	aPD-L1 + aTGF-β vs PBS
Rps21	5.13349e-45	9.15097e-41	0.295903	0.988	0.982	Macrophages	aPD-L1 + aTGF-β vs PBS
AY036118	7.26519e-45	1.29509e-40	-1.36675	0.641	1	ILC	aPD-L1 + aTGF-β vs aPD-L1
Rps15a	1.7429e-44	3.1069e-40	0.34713	1	1	T cells	aPD-L1 vs PBS
Gbp2	1.77899e-44	3.17122e-40	0.49905	0.554	0.266	Neutrophils	aPD-L1 + aTGF-β vs PBS
Rps24	5.44594e-44	9.70793e-40	0.554008	0.965	0.923	Neutrophils	aPD-L1 vs PBS
Gbp2b	6.2496e-44	1.11405e-39	0.513122	0.603	0.312	Neutrophils	aPD-L1 + aTGF-β vs PBS
Irf1	6.57151e-44	1.17144e-39	0.701089	0.694	0.375	Neutrophils	aPD-L1 vs PBS
Phlda1	1.21529e-43	2.16638e-39	0.317259	0.916	0.772	Tumor_cells	aPD-L1 + aTGF-β vs PBS
Gm47283	1.39453e-43	2.48589e-39	0.526793	0.833	0.55	T cells	aPD-L1 vs PBS
Neat1	1.51911e-43	2.70797e-39	0.30992	0.792	0.639	Tumor_cells	aPD-L1 + aTGF-β vs PBS
B2m	2.2286e-43	3.9727e-39	0.336892	1	0.998	Neutrophils	aPD-L1 + aTGF-β vs PBS
Rps29	2.96048e-43	5.27736e-39	0.401256	1	1	Macrophages	aPD-L1 vs PBS
Fosb	3.69531e-43	6.58726e-39	0.344463	0.642	0.465	Tumor_cells	aPD-L1 + aTGF-β vs PBS
Ubc	4.28833e-43	7.64437e-39	0.494216	0.855	0.718	Tumor_cells	aPD-L1 vs PBS
Ifitm3	5.04753e-43	8.99772e-39	-0.319642	0.148	0.533	B cells	aPD-L1 vs PBS
Gm47283	6.29567e-43	1.12227e-38	-0.364648	0.628	0.842	B cells	aPD-L1 + aTGF-β vs aPD-L1
Lgals1	2.00073e-42	3.56651e-38	-0.354512	0.192	0.615	B cells	aPD-L1 vs PBS
Rps27	3.74257e-42	6.67151e-38	-0.420067	0.979	0.992	Neutrophils	aPD-L1 + aTGF-β vs aPD-L1
Pfn1	3.93455e-42	7.01372e-38	-0.284398	0.935	0.98	B cells	aPD-L1 + aTGF-β vs aTGF-β
Rpl36al	4.36966e-42	7.78936e-38	0.271705	0.538	0.254	Tumor_cells	aPD-L1 + aTGF-β vs aPD-L1
Cxcl2	4.63543e-42	8.26312e-38	0.444655	0.476	0.329	Tumor_cells	aPD-L1 + aTGF-β vs aTGF-β
Ier3	1.06235e-41	1.89374e-37	0.280688	0.934	0.799	Tumor_cells	aPD-L1 + aTGF-β vs PBS
Rpl35a	1.23006e-41	2.19271e-37	-0.28049	0.999	1	T cells	aPD-L1 + aTGF-β vs aPD-L1
mt-Atp8	1.58632e-41	2.82778e-37	-0.30962	0.388	0.632	B cells	aPD-L1 + aTGF-β vs aPD-L1
Rpl34	2.45491e-41	4.37613e-37	0.299322	1	1	B cells	aPD-L1 + aTGF-β vs PBS
Lgals1	2.51384e-41	4.48117e-37	0.260631	1	0.996	Tumor_cells	aPD-L1 + aTGF-β vs aPD-L1
Cthrc1	2.54812e-41	4.54228e-37	-0.380824	0.482	0.635	Tumor_cells	aTGF-β vs PBS
AY036118	3.01153e-41	5.36836e-37	-0.70595	0.652	0.836	Macrophages	aPD-L1 + aTGF-β vs PBS
Lars2	3.74286e-41	6.67202e-37	-0.536817	0.266	0.571	Neutrophils	aPD-L1 + aTGF-β vs aPD-L1
Rps24	4.71194e-41	8.3995e-37	-0.419103	0.904	0.965	Neutrophils	aPD-L1 + aTGF-β vs aPD-L1
Satb1	4.98228e-41	8.88141e-37	0.33968	0.757	0.546	B cells	aPD-L1 + aTGF-β vs aTGF-β
Lgals1	5.17824e-41	9.23073e-37	-0.273437	0.996	0.999	Tumor_cells	aPD-L1 vs PBS
Gbp2	6.19445e-41	1.10422e-36	0.477482	0.533	0.266	Neutrophils	aTGF-β vs PBS
H2-Eb1	7.19367e-41	1.28234e-36	0.955513	0.84	0.502	Macrophages	aPD-L1 vs PBS
Gm10260	8.6829e-41	1.54781e-36	-0.29382	0.866	0.936	Tumor_cells	aPD-L1 + aTGF-β vs aPD-L1
S100a6	9.60842e-41	1.7128e-36	-0.290865	0.177	0.59	B cells	aPD-L1 vs PBS
Fosb	1.02344e-40	1.82438e-36	0.315757	0.645	0.465	Tumor_cells	aTGF-β vs PBS
Rpl39	1.10029e-40	1.96138e-36	0.50224	0.938	0.914	Neutrophils	aPD-L1 vs PBS
Dnajb1	1.66613e-40	2.97004e-36	-0.293788	0.69	0.803	Tumor_cells	aPD-L1 + aTGF-β vs aTGF-β
Crem	1.84239e-40	3.28425e-36	0.290281	0.323	0.115	B cells	aPD-L1 + aTGF-β vs aTGF-β
Irf1	1.95204e-40	3.47971e-36	0.878563	0.806	0.396	Monocytes	aPD-L1 + aTGF-β vs PBS
Sgk1	2.13974e-40	3.8143e-36	0.296968	0.683	0.501	Tumor_cells	aTGF-β vs PBS
Samhd1	2.69365e-40	4.8017e-36	0.553643	0.69	0.476	Neutrophils	aPD-L1 + aTGF-β vs PBS
AY036118	4.21729e-40	7.51774e-36	0.630179	0.989	0.836	Macrophages	aPD-L1 vs PBS
Rpl35	5.70754e-40	1.01743e-35	0.27097	0.979	0.968	Macrophages	aPD-L1 + aTGF-β vs PBS
Gm10260	6.1719e-40	1.1002e-35	0.348928	0.965	0.907	T cells	aPD-L1 + aTGF-β vs PBS
Malat1	6.78768e-40	1.20997e-35	-0.352773	1	1	T cells	aPD-L1 + aTGF-β vs aPD-L1
Gm11361	7.84646e-40	1.39871e-35	0.268672	0.583	0.315	Tumor_cells	aPD-L1 + aTGF-β vs aPD-L1
Rpl41	9.21109e-40	1.64197e-35	0.331725	1	0.997	B cells	aPD-L1 + aTGF-β vs PBS
Rpl39	1.04571e-39	1.86408e-35	-0.254051	1	1	T cells	aPD-L1 + aTGF-β vs aPD-L1
Cxcl10	1.15511e-39	2.05909e-35	0.531529	0.227	0.051	Tumor_cells	aPD-L1 vs PBS
Fdps	1.2907e-39	2.30081e-35	-0.31907	0.411	0.556	Tumor_cells	aPD-L1 + aTGF-β vs PBS
Uba52	1.54009e-39	2.74537e-35	0.489493	0.718	0.279	B cells	aPD-L1 vs PBS
H2-Aa	1.72748e-39	3.07941e-35	0.87399	0.869	0.537	Macrophages	aPD-L1 vs PBS
Irf1	1.81564e-39	3.23656e-35	0.419218	0.579	0.334	Tumor_cells	aPD-L1 vs PBS
Uqcrb	6.71383e-39	1.19681e-34	0.26702	0.858	0.702	Tumor_cells	aPD-L1 + aTGF-β vs aPD-L1
Cxcl10	8.6167e-39	1.53601e-34	1.11784	0.282	0.07	Neutrophils	aTGF-β vs PBS
Rpl35	9.39778e-39	1.67525e-34	0.338787	0.988	0.955	T cells	aPD-L1 + aTGF-β vs PBS
Rps21	1.05843e-38	1.88676e-34	0.472702	1	0.982	Macrophages	aPD-L1 vs PBS
Rsad2	1.06596e-38	1.90017e-34	0.753006	0.716	0.502	Neutrophils	aTGF-β vs PBS
Irf1	1.23156e-38	2.19538e-34	0.464749	0.548	0.257	Macrophages	aPD-L1 + aTGF-β vs aTGF-β
H2-K1	1.35842e-38	2.42152e-34	0.396214	0.998	0.989	Neutrophils	aPD-L1 vs PBS
Rpl30	2.23295e-38	3.98046e-34	0.30806	0.999	0.998	T cells	aPD-L1 vs PBS
Rpl39	3.41173e-38	6.08174e-34	0.285426	0.991	0.991	Macrophages	aPD-L1 + aTGF-β vs aTGF-β
Gm42418	3.74419e-38	6.6744e-34	0.264678	1	1	T cells	aPD-L1 vs PBS
Ier3	6.61007e-38	1.17831e-33	0.453383	0.934	0.829	Tumor_cells	aPD-L1 + aTGF-β vs aPD-L1
Serpina3g	1.1302e-37	2.0147e-33	0.392709	0.308	0.083	Macrophages	aPD-L1 + aTGF-β vs PBS
Rpl35a	1.8732e-37	3.33916e-33	0.258176	0.988	0.981	Macrophages	aPD-L1 + aTGF-β vs PBS
Rpl38	2.53597e-37	4.52061e-33	0.420942	0.996	0.987	Macrophages	aPD-L1 vs PBS
Fosb	3.34016e-37	5.95416e-33	0.492131	0.701	0.465	Tumor_cells	aPD-L1 vs PBS
Gbp2b	3.78126e-37	6.74048e-33	0.5175	0.562	0.312	Neutrophils	aTGF-β vs PBS
Rpl27	3.94323e-37	7.02921e-33	0.429422	0.821	0.558	T cells	aPD-L1 vs PBS
Irgm1	4.467e-37	7.96288e-33	0.458031	0.475	0.226	Neutrophils	aPD-L1 + aTGF-β vs PBS
Gm10076	5.40987e-37	9.64363e-33	0.467095	0.821	0.558	Macrophages	aPD-L1 vs PBS
H2-D1	6.38713e-37	1.13857e-32	0.407445	1	0.999	Neutrophils	aPD-L1 vs PBS
Iigp1	6.93857e-37	1.23687e-32	0.432052	0.331	0.12	Tumor_cells	aPD-L1 vs PBS
Rps15a	1.41336e-36	2.51945e-32	0.250662	1	1	T cells	aPD-L1 + aTGF-β vs PBS
Rps20	2.18024e-36	3.88649e-32	0.48858	0.948	0.918	Neutrophils	aPD-L1 vs PBS
Gm10260	2.4664e-36	4.39661e-32	0.38251	0.985	0.907	T cells	aPD-L1 vs PBS
Rpl37a	2.80092e-36	4.99293e-32	0.677111	0.995	0.962	Monocytes	aPD-L1 vs PBS
Parp14	4.04784e-36	7.21568e-32	0.494329	0.563	0.324	Neutrophils	aTGF-β vs PBS
AY036118	6.97224e-36	1.24287e-31	-0.515518	0.588	0.76	Tumor_cells	aPD-L1 + aTGF-β vs aPD-L1
Snrpe	8.52224e-36	1.51917e-31	0.254129	0.723	0.5	Tumor_cells	aPD-L1 + aTGF-β vs aPD-L1
Hnrnpa0	1.22685e-35	2.18699e-31	0.276328	0.839	0.692	Tumor_cells	aPD-L1 vs PBS
Rpl37	2.53958e-35	4.52705e-31	0.395549	0.996	0.996	Macrophages	aPD-L1 vs PBS
Nr4a1	2.93955e-35	5.24004e-31	0.299405	0.695	0.451	B cells	aPD-L1 + aTGF-β vs aTGF-β
Cd74	3.0334e-35	5.40734e-31	0.808632	0.948	0.805	Macrophages	aPD-L1 vs PBS
Gm42418	4.56475e-35	8.13713e-31	-0.971233	0.993	1	Epithelial cells	aPD-L1 + aTGF-β vs aPD-L1
Irgm1	4.97369e-35	8.8661e-31	0.542484	0.508	0.226	Neutrophils	aPD-L1 vs PBS
Rps8	5.14791e-35	9.17666e-31	0.250855	1	1	B cells	aPD-L1 vs PBS
Ifit1	6.22375e-35	1.10945e-30	0.746737	0.525	0.301	Neutrophils	aTGF-β vs PBS
Cd274	6.9209e-35	1.23372e-30	0.516248	0.701	0.475	Neutrophils	aPD-L1 + aTGF-β vs PBS
Dusp1	7.3172e-35	1.30436e-30	0.293335	0.822	0.664	Tumor_cells	aPD-L1 + aTGF-β vs PBS
Cxcl10	8.53781e-35	1.52195e-30	0.374327	0.176	0.051	Tumor_cells	aPD-L1 + aTGF-β vs PBS
Rps15a	8.9183e-35	1.58978e-30	0.43728	0.939	0.905	Neutrophils	aPD-L1 vs PBS
Gbp5	1.01858e-34	1.81573e-30	0.448108	0.336	0.118	Neutrophils	aTGF-β vs PBS
H2-Eb1	1.04341e-34	1.85998e-30	0.778045	0.709	0.502	Macrophages	aPD-L1 + aTGF-β vs PBS
H2-D1	1.11403e-34	1.98587e-30	0.320881	1	0.999	Neutrophils	aTGF-β vs PBS
Trib1	2.02876e-34	3.61646e-30	0.321226	0.472	0.237	Tumor_cells	aPD-L1 vs PBS
Acta2	2.79786e-34	4.98747e-30	-0.431325	0.592	0.722	Tumor_cells	aPD-L1 + aTGF-β vs PBS
Sec61g	2.97362e-34	5.30078e-30	0.426499	0.701	0.276	B cells	aPD-L1 vs PBS
mt-Atp8	3.52804e-34	6.28908e-30	-0.319911	0.402	0.651	T cells	aPD-L1 + aTGF-β vs aPD-L1
mt-Nd3	5.05179e-34	9.00532e-30	-0.26475	0.37	0.613	B cells	aPD-L1 + aTGF-β vs aPD-L1
Iglc3	6.56242e-34	1.16982e-29	-0.327401	0.535	0.696	B cells	aPD-L1 + aTGF-β vs aTGF-β
Atp5e	8.82284e-34	1.57276e-29	0.257424	0.94	0.849	Macrophages	aPD-L1 + aTGF-β vs PBS
Fos	8.86528e-34	1.58032e-29	-0.610524	0.892	0.969	B cells	aPD-L1 vs PBS
AY036118	9.43181e-34	1.68131e-29	0.913013	1	0.937	Monocytes	aPD-L1 vs PBS
Pim1	9.90886e-34	1.76635e-29	0.365821	0.543	0.33	B cells	aPD-L1 + aTGF-β vs aTGF-β
Nfkbia	1.93043e-33	3.44118e-29	0.323582	0.919	0.808	Tumor_cells	aPD-L1 + aTGF-β vs aPD-L1
Dcn	2.2588e-33	4.02653e-29	0.378679	0.252	0.106	Tumor_cells	aPD-L1 + aTGF-β vs PBS
Rplp1	2.34801e-33	4.18556e-29	-0.368649	0.946	0.973	Neutrophils	aPD-L1 + aTGF-β vs aPD-L1
Rps27l	2.43586e-33	4.34216e-29	0.27078	0.834	0.689	Tumor_cells	aPD-L1 + aTGF-β vs aPD-L1
Rps27	2.90163e-33	5.17245e-29	0.806498	0.995	0.94	Monocytes	aPD-L1 vs PBS
Rpl39	3.31845e-33	5.91548e-29	0.497684	0.993	0.98	Macrophages	aPD-L1 vs PBS
Ifit2	4.09817e-33	7.3054e-29	0.654323	0.349	0.139	Neutrophils	aTGF-β vs PBS
Cyr61	4.39707e-33	7.83821e-29	-0.331387	0.492	0.605	Tumor_cells	aPD-L1 + aTGF-β vs aTGF-β
Crip1	5.46427e-33	9.74061e-29	0.474582	0.919	0.83	Macrophages	aPD-L1 + aTGF-β vs PBS
Actg1	6.00981e-33	1.07131e-28	-0.324469	0.972	0.992	Tumor_cells	aPD-L1 vs PBS
Isg15	1.0582e-32	1.88636e-28	0.440821	0.965	0.916	Neutrophils	aTGF-β vs PBS
Ifi47	1.45162e-32	2.58765e-28	0.434745	0.507	0.272	Neutrophils	aTGF-β vs PBS
Atp5e	1.70961e-32	3.04756e-28	0.443615	0.867	0.513	B cells	aPD-L1 vs PBS
Ifitm3	2.61639e-32	4.66398e-28	0.449988	0.988	0.975	Neutrophils	aTGF-β vs PBS
Ccnl1	2.82409e-32	5.03422e-28	0.321254	0.51	0.285	Tumor_cells	aPD-L1 vs PBS
Cthrc1	3.06123e-32	5.45695e-28	-0.465424	0.417	0.635	Tumor_cells	aPD-L1 vs PBS
Rps15a	4.07731e-32	7.26821e-28	-0.345017	0.881	0.939	Neutrophils	aPD-L1 + aTGF-β vs aPD-L1
H2-Ab1	4.37841e-32	7.80495e-28	0.701359	0.858	0.586	Macrophages	aPD-L1 vs PBS
Iglc2	6.11022e-32	1.08921e-27	-0.262095	0.768	0.876	B cells	aPD-L1 + aTGF-β vs aTGF-β
Rps27	6.90071e-32	1.23012e-27	0.290493	0.987	0.972	Macrophages	aPD-L1 + aTGF-β vs aTGF-β
Txn1	6.96561e-32	1.24169e-27	0.360361	0.969	0.944	Macrophages	aPD-L1 + aTGF-β vs PBS
Cxcl1	1.00773e-31	1.79638e-27	0.413102	0.797	0.607	Tumor_cells	aPD-L1 + aTGF-β vs aPD-L1
Tmsb10	1.05555e-31	1.88162e-27	0.382069	0.984	0.972	B cells	aPD-L1 vs PBS
Irf1	1.23717e-31	2.20538e-27	0.544207	0.537	0.22	Macrophages	aPD-L1 vs PBS
Rpl36a	1.60236e-31	2.85637e-27	0.344912	0.982	0.954	B cells	aPD-L1 + aTGF-β vs PBS
Lars2	1.97748e-31	3.52505e-27	-0.268531	0.175	0.364	Tumor_cells	aPD-L1 + aTGF-β vs aPD-L1
Tnfaip2	2.12598e-31	3.78977e-27	0.386611	0.317	0.072	Macrophages	aPD-L1 vs PBS
Hmgb2	2.15559e-31	3.84256e-27	-0.31596	0.568	0.782	B cells	aPD-L1 + aTGF-β vs aPD-L1
Rps28	2.18187e-31	3.88941e-27	0.408203	0.981	0.946	Macrophages	aPD-L1 vs PBS
Lars2	2.195e-31	3.9128e-27	0.477717	0.571	0.283	Neutrophils	aPD-L1 vs PBS
Rps20	2.37759e-31	4.2383e-27	-0.337239	0.909	0.948	Neutrophils	aPD-L1 + aTGF-β vs aPD-L1
Gm10076	2.63857e-31	4.70352e-27	0.464357	0.794	0.446	Monocytes	aPD-L1 + aTGF-β vs PBS
Ndufa4	2.68816e-31	4.79191e-27	0.256646	0.869	0.746	Tumor_cells	aPD-L1 + aTGF-β vs aPD-L1
Zfand5	3.08296e-31	5.49568e-27	0.373579	0.655	0.473	Tumor_cells	aPD-L1 vs PBS
Lars2	4.12416e-31	7.35173e-27	0.267838	0.364	0.156	Tumor_cells	aPD-L1 vs PBS
Ubb	4.84579e-31	8.6381e-27	0.27746	0.997	0.99	Tumor_cells	aPD-L1 vs PBS
Snrpg	8.82182e-31	1.57258e-26	0.369024	0.534	0.246	T cells	aPD-L1 vs PBS
Hspa1a	1.17722e-30	2.09851e-26	-0.482574	0.383	0.576	B cells	aPD-L1 + aTGF-β vs aTGF-β
Rpl39	1.43342e-30	2.55521e-26	-0.380743	0.91	0.938	Neutrophils	aPD-L1 + aTGF-β vs aPD-L1
Cd74	1.56654e-30	2.79251e-26	0.699206	0.868	0.805	Macrophages	aPD-L1 + aTGF-β vs PBS
H2-Aa	3.4784e-30	6.2006e-26	0.702637	0.712	0.537	Macrophages	aPD-L1 + aTGF-β vs PBS
Actb	4.01692e-30	7.16057e-26	-0.364201	1	1	T cells	aPD-L1 vs PBS
mt-Nd3	7.20528e-30	1.28441e-25	0.396159	0.562	0.277	T cells	aPD-L1 vs PBS
Cd274	7.32629e-30	1.30599e-25	0.546879	0.735	0.475	Neutrophils	aPD-L1 vs PBS
Atp5f1	8.27362e-30	1.47486e-25	-0.258417	0.891	0.961	Tumor_cells	aPD-L1 vs PBS
Rps27	8.45578e-30	1.50733e-25	0.515503	0.988	0.94	Monocytes	aPD-L1 + aTGF-β vs PBS
Pfn1	1.12667e-29	2.0084e-25	-0.380678	0.976	0.976	T cells	aPD-L1 vs PBS
Jun	1.21684e-29	2.16914e-25	-0.516088	0.922	0.994	B cells	aPD-L1 + aTGF-β vs PBS
Klf2	1.48498e-29	2.64712e-25	0.343559	0.427	0.272	Tumor_cells	aPD-L1 + aTGF-β vs PBS
Rpl37a	1.57817e-29	2.81325e-25	-0.388063	0.914	0.954	Neutrophils	aPD-L1 + aTGF-β vs aPD-L1
Klf2	1.95026e-29	3.47653e-25	0.38809	0.427	0.272	Tumor_cells	aTGF-β vs PBS
Vps37b	2.22917e-29	3.97373e-25	0.451125	0.744	0.53	T cells	aPD-L1 + aTGF-β vs aTGF-β
Irgm1	2.89994e-29	5.16943e-25	0.397748	0.44	0.226	Neutrophils	aTGF-β vs PBS
Gbp4	2.9996e-29	5.34709e-25	0.3026	0.229	0.071	Tumor_cells	aPD-L1 vs PBS
Rpl18	4.25522e-29	7.58536e-25	-0.333001	0.985	0.994	Macrophages	aPD-L1 vs PBS
Gbp2	9.1625e-29	1.63331e-24	0.414459	0.551	0.266	Neutrophils	aPD-L1 vs PBS
Cdkn1a	1.16171e-28	2.07087e-24	-0.555356	0.699	0.817	Neutrophils	aPD-L1 vs PBS
mt-Nd4l	1.44996e-28	2.5847e-24	0.348311	0.632	0.326	T cells	aPD-L1 vs PBS
Cytip	1.57455e-28	2.80679e-24	0.26459	0.749	0.562	B cells	aPD-L1 + aTGF-β vs aTGF-β
Cmpk2	2.68894e-28	4.7933e-24	0.428294	0.303	0.117	Neutrophils	aTGF-β vs PBS
Pfn1	3.77416e-28	6.72782e-24	0.251307	0.935	0.908	B cells	aPD-L1 + aTGF-β vs aPD-L1
H2-T23	5.75197e-28	1.02535e-23	0.43307	0.724	0.44	Macrophages	aPD-L1 vs PBS
Snrpg	6.35391e-28	1.13265e-23	0.35221	0.561	0.194	B cells	aPD-L1 vs PBS
Rpl35	8.37832e-28	1.49352e-23	-0.256269	0.988	0.996	T cells	aPD-L1 + aTGF-β vs aPD-L1
Rpl41	8.68963e-28	1.54901e-23	0.324708	1	0.999	Macrophages	aPD-L1 vs PBS
Sub1	8.72052e-28	1.55452e-23	0.26772	0.824	0.672	B cells	aPD-L1 + aTGF-β vs aTGF-β
Uba52	9.90158e-28	1.76506e-23	0.311801	0.615	0.362	T cells	aPD-L1 + aTGF-β vs PBS
H2-K1	1.02946e-27	1.83512e-23	0.320762	0.997	0.989	Neutrophils	aTGF-β vs PBS
Rps21	1.12568e-27	2.00664e-23	0.422494	0.902	0.904	Neutrophils	aPD-L1 vs PBS
Lars2	1.41157e-27	2.51626e-23	0.456176	0.668	0.381	T cells	aPD-L1 vs PBS
Igkc	1.56654e-27	2.79252e-23	0.872373	0.162	0.025	Macrophages	aPD-L1 + aTGF-β vs PBS
Rps29	1.93944e-27	3.45724e-23	0.479127	1	1	Monocytes	aPD-L1 vs PBS
H2-Ab1	1.9528e-27	3.48107e-23	0.670911	0.728	0.586	Macrophages	aPD-L1 + aTGF-β vs PBS
Slfn4	1.96762e-27	3.50748e-23	0.419177	0.853	0.754	Neutrophils	aTGF-β vs PBS
mt-Atp8	2.00428e-27	3.57284e-23	0.405369	0.632	0.291	B cells	aPD-L1 vs PBS
Ifi47	2.6689e-27	4.75758e-23	0.348724	0.498	0.272	Neutrophils	aPD-L1 + aTGF-β vs PBS
Rpl27	4.28579e-27	7.63985e-23	0.405489	0.822	0.493	B cells	aPD-L1 vs PBS
Tnf	4.36399e-27	7.77925e-23	0.408528	0.502	0.28	Macrophages	aPD-L1 + aTGF-β vs PBS
Srgn	4.84881e-27	8.6435e-23	-0.330768	1	1	Neutrophils	aPD-L1 vs PBS
Zbp1	5.06349e-27	9.02618e-23	0.413196	0.468	0.208	Neutrophils	aPD-L1 vs PBS
Rpl35a	5.27327e-27	9.40013e-23	0.251709	0.999	0.995	T cells	aPD-L1 + aTGF-β vs PBS
Rac2	5.63242e-27	1.00403e-22	0.311055	0.859	0.749	T cells	aPD-L1 + aTGF-β vs aPD-L1
Rpl36a	6.72763e-27	1.19927e-22	0.294101	0.97	0.954	T cells	aPD-L1 + aTGF-β vs PBS
mt-Nd2	6.73835e-27	1.20118e-22	-0.251683	0.97	0.999	T cells	aPD-L1 + aTGF-β vs aPD-L1
Rpl22l1	7.02417e-27	1.25213e-22	0.345369	0.978	0.894	T cells	aPD-L1 vs PBS
Oasl1	8.49416e-27	1.51417e-22	0.491952	0.48	0.264	Macrophages	aPD-L1 + aTGF-β vs PBS
AY036118	1.12078e-26	1.9979e-22	-0.478158	0.73	0.836	Macrophages	aTGF-β vs PBS
Fam26f	1.1566e-26	2.06176e-22	0.274992	0.3	0.11	Macrophages	aPD-L1 + aTGF-β vs PBS
Rpl31	1.24007e-26	2.21054e-22	0.311198	0.975	0.814	T cells	aPD-L1 vs PBS
Gbp5	1.36883e-26	2.44007e-22	0.326402	0.311	0.118	Neutrophils	aPD-L1 + aTGF-β vs PBS
Rpl37	1.6916e-26	3.01545e-22	0.351574	0.99	0.939	Monocytes	aPD-L1 + aTGF-β vs aTGF-β
mt-Atp8	1.80664e-26	3.22051e-22	0.39949	0.649	0.375	Macrophages	aPD-L1 vs PBS
Tnfaip2	1.98462e-26	3.53778e-22	0.594297	0.627	0.386	Neutrophils	aPD-L1 vs PBS
B2m	1.9914e-26	3.54988e-22	0.295268	0.998	0.998	Neutrophils	aTGF-β vs PBS
Rpl13	2.27205e-26	4.05015e-22	-0.324275	0.996	1	Macrophages	aPD-L1 vs PBS
Gm42418	2.41603e-26	4.30681e-22	-0.412496	1	1	T cells	aPD-L1 + aTGF-β vs PBS
Ifi27l2a	3.0401e-26	5.41928e-22	0.373845	0.533	0.353	B cells	aPD-L1 + aTGF-β vs aTGF-β
Bola2	3.08605e-26	5.5012e-22	0.31726	0.538	0.261	T cells	aPD-L1 vs PBS
Atp5e	3.95793e-26	7.05541e-22	0.364371	0.918	0.849	Macrophages	aPD-L1 vs PBS
Acod1	5.11781e-26	9.12301e-22	0.338257	0.355	0.148	Macrophages	aPD-L1 + aTGF-β vs PBS
Ifi27l2a	6.98385e-26	1.24494e-21	0.581375	0.716	0.495	Neutrophils	aPD-L1 vs PBS
Rplp1	7.08814e-26	1.26353e-21	0.378456	0.973	0.965	Neutrophils	aPD-L1 vs PBS
Gadd45g	7.48643e-26	1.33453e-21	-0.251331	0.32	0.441	Tumor_cells	aPD-L1 + aTGF-β vs aTGF-β
Rpl39	8.55736e-26	1.52544e-21	0.632547	0.98	0.943	Monocytes	aPD-L1 vs PBS
Fos	9.83072e-26	1.75242e-21	-0.465402	0.917	0.969	B cells	aPD-L1 + aTGF-β vs PBS
Rpl35	1.01415e-25	1.80783e-21	0.299827	0.989	0.986	B cells	aPD-L1 + aTGF-β vs PBS
Slamf8	1.11183e-25	1.98195e-21	0.259788	0.363	0.162	Macrophages	aPD-L1 + aTGF-β vs PBS
Spp1	1.48662e-25	2.65006e-21	-0.630401	0.5	0.794	Macrophages	aPD-L1 vs PBS
Gbp2b	1.6945e-25	3.02062e-21	0.414022	0.451	0.169	Macrophages	aPD-L1 vs PBS
Tuba1b	1.88159e-25	3.35412e-21	0.264736	0.65	0.452	Tumor_cells	aPD-L1 + aTGF-β vs aPD-L1
Rpl13	2.0406e-25	3.63757e-21	-0.325477	0.92	0.958	Neutrophils	aPD-L1 + aTGF-β vs aPD-L1
Ifit3	2.17254e-25	3.87277e-21	0.456129	0.326	0.143	Neutrophils	aTGF-β vs PBS
Gm10260	2.97133e-25	5.2967e-21	0.254416	0.965	0.934	T cells	aPD-L1 + aTGF-β vs aTGF-β
Cxcl10	3.95811e-25	7.05574e-21	0.625565	0.593	0.37	Macrophages	aPD-L1 + aTGF-β vs PBS
Actb	4.05004e-25	7.2196e-21	-0.264325	0.999	1	T cells	aPD-L1 + aTGF-β vs aTGF-β
Mgp	4.19374e-25	7.47577e-21	0.518896	0.339	0.199	Tumor_cells	aPD-L1 + aTGF-β vs PBS
Arg1	4.45771e-25	7.94632e-21	-0.73956	0.224	0.42	Macrophages	aTGF-β vs PBS
Sem1	4.64334e-25	8.27722e-21	0.323713	0.937	0.847	Macrophages	aPD-L1 vs PBS
mt-Nd3	4.75172e-25	8.47041e-21	0.379146	0.613	0.279	B cells	aPD-L1 vs PBS
Rps26	5.02064e-25	8.94979e-21	0.298248	0.994	0.978	T cells	aPD-L1 vs PBS
Rps27rt	5.23326e-25	9.32881e-21	0.298586	0.483	0.224	T cells	aPD-L1 vs PBS
Tomm7	6.24161e-25	1.11263e-20	0.348837	0.668	0.384	Macrophages	aPD-L1 vs PBS
Rpl35a	8.17212e-25	1.45676e-20	0.36895	0.978	0.981	Macrophages	aPD-L1 vs PBS
Gm11808	8.71779e-25	1.55403e-20	0.259464	0.448	0.186	T cells	aPD-L1 vs PBS
Rpl37	1.12266e-24	2.00125e-20	0.52351	0.99	0.94	Monocytes	aPD-L1 vs PBS
Gbp4	1.12654e-24	2.00816e-20	0.420155	0.2	0.052	Neutrophils	aPD-L1 + aTGF-β vs PBS
Rps27rt	1.31409e-24	2.34249e-20	0.334595	0.501	0.177	B cells	aPD-L1 vs PBS
Jund	1.4994e-24	2.67283e-20	-0.367966	0.994	1	B cells	aTGF-β vs PBS
Rpl22l1	2.41237e-24	4.30029e-20	0.363075	0.966	0.909	B cells	aPD-L1 vs PBS
Icam1	2.4907e-24	4.43992e-20	0.44109	0.265	0.099	Neutrophils	aPD-L1 + aTGF-β vs PBS
Zbp1	2.51628e-24	4.48553e-20	0.339083	0.412	0.208	Neutrophils	aPD-L1 + aTGF-β vs PBS
Gbp2b	2.93031e-24	5.22358e-20	0.441616	0.476	0.293	Tumor_cells	aPD-L1 vs PBS
Rpl21	3.02978e-24	5.40089e-20	0.257482	0.999	1	B cells	aPD-L1 vs PBS
Rpl35	3.33532e-24	5.94554e-20	0.363	0.97	0.968	Macrophages	aPD-L1 vs PBS
Rpl15	3.44076e-24	6.1335e-20	-0.343091	0.966	0.993	Macrophages	aPD-L1 vs PBS
Jun	3.61501e-24	6.44412e-20	-0.309336	0.922	0.954	B cells	aPD-L1 + aTGF-β vs aTGF-β
Adamts1	4.41643e-24	7.87274e-20	0.260228	0.394	0.206	Tumor_cells	aPD-L1 vs PBS
Rpl37a	5.16475e-24	9.20669e-20	0.388223	0.99	0.962	Monocytes	aPD-L1 + aTGF-β vs PBS
Igkc	5.32409e-24	9.49072e-20	1.12047	0.179	0.025	Macrophages	aPD-L1 vs PBS
Rps21	5.75087e-24	1.02515e-19	0.53434	0.985	0.943	Monocytes	aPD-L1 vs PBS
Gm42418	6.34557e-24	1.13116e-19	-1.0987	1	1	Fibroblasts	aPD-L1 + aTGF-β vs aPD-L1
Gbp2b	8.38919e-24	1.49546e-19	0.332394	0.369	0.169	Macrophages	aPD-L1 + aTGF-β vs PBS
Rpl37	8.46958e-24	1.50979e-19	0.341464	0.941	0.929	Neutrophils	aPD-L1 vs PBS
Eno1	9.78559e-24	1.74438e-19	-0.277265	0.7	0.777	Tumor_cells	aPD-L1 + aTGF-β vs aPD-L1
Rpl23	1.00464e-23	1.79087e-19	0.365199	0.968	0.965	Neutrophils	aPD-L1 vs PBS
Gbp4	1.01685e-23	1.81264e-19	0.380376	0.22	0.052	Neutrophils	aPD-L1 vs PBS
Ndufa1	1.0219e-23	1.82164e-19	0.317374	0.563	0.281	Macrophages	aPD-L1 vs PBS
Pfn1	1.09038e-23	1.94372e-19	-0.373012	0.908	0.966	B cells	aPD-L1 vs PBS
Cfl1	1.15067e-23	2.05119e-19	0.269618	0.927	0.902	T cells	aPD-L1 + aTGF-β vs aPD-L1
Spp1	1.22925e-23	2.19127e-19	0.280255	0.989	0.979	Tumor_cells	aPD-L1 + aTGF-β vs aTGF-β
Atp5e	1.6137e-23	2.87657e-19	0.286723	0.882	0.642	T cells	aPD-L1 vs PBS
Rpl37a	1.72435e-23	3.07382e-19	0.469446	1	1	ILC	aPD-L1 + aTGF-β vs aTGF-β
Gbp3	2.1583e-23	3.84738e-19	0.272739	0.237	0.082	Neutrophils	aTGF-β vs PBS
Dusp6	2.3879e-23	4.25666e-19	0.252203	0.37	0.188	Tumor_cells	aPD-L1 vs PBS
Samsn1	2.57705e-23	4.59385e-19	0.497927	0.558	0.262	B cells	aPD-L1 vs PBS
Ly6a	2.87178e-23	5.11924e-19	0.280267	0.166	0.049	B cells	aPD-L1 + aTGF-β vs aTGF-β
Mt2	3.73391e-23	6.65606e-19	0.281081	0.743	0.561	Tumor_cells	aPD-L1 vs PBS
Myl9	3.7609e-23	6.70418e-19	-0.251311	0.235	0.354	Tumor_cells	aPD-L1 + aTGF-β vs PBS
Irf1	3.77112e-23	6.7224e-19	0.442876	0.563	0.375	Neutrophils	aTGF-β vs PBS
H2-D1	4.05668e-23	7.23143e-19	0.383229	1	0.993	Epithelial cells	aPD-L1 + aTGF-β vs aTGF-β
AY036118	4.28176e-23	7.63266e-19	1.09963	1	0.71	ILC	aPD-L1 vs PBS
Cox7c	5.05258e-23	9.00672e-19	0.353563	0.744	0.396	B cells	aPD-L1 vs PBS
Acod1	5.37832e-23	9.5874e-19	0.346635	0.861	0.75	Neutrophils	aTGF-β vs PBS
Brd2	5.63599e-23	1.00467e-18	0.254467	0.469	0.282	Tumor_cells	aPD-L1 vs PBS
B2m	5.7686e-23	1.02831e-18	0.266143	1	1	Macrophages	aPD-L1 vs PBS
Ifit1	6.0176e-23	1.0727e-18	-0.617951	0.38	0.525	Neutrophils	aPD-L1 + aTGF-β vs aTGF-β
Rps29	6.0697e-23	1.08199e-18	-0.28123	1	1	Macrophages	aPD-L1 + aTGF-β vs aPD-L1
Gm42418	6.63472e-23	1.18271e-18	-0.504269	1	1	Macrophages	aPD-L1 + aTGF-β vs PBS
Pmepa1	7.27886e-23	1.29753e-18	-0.537453	0.384	0.701	Macrophages	aPD-L1 vs PBS
Gm10076	8.5049e-23	1.51608e-18	0.465651	0.816	0.446	Monocytes	aPD-L1 vs PBS
Rps27	9.99468e-23	1.78165e-18	0.393811	0.988	0.934	Monocytes	aPD-L1 + aTGF-β vs aTGF-β
Sub1	1.05488e-22	1.88043e-18	0.424959	0.933	0.709	B cells	aPD-L1 vs PBS
Cxcl10	1.12547e-22	2.00626e-18	0.296638	0.176	0.088	Tumor_cells	aPD-L1 + aTGF-β vs aTGF-β
Sgk1	1.15834e-22	2.06486e-18	0.36101	0.671	0.501	Tumor_cells	aPD-L1 vs PBS
Lars2	1.29607e-22	2.31038e-18	-0.714598	0.535	0.842	Monocytes	aPD-L1 + aTGF-β vs aPD-L1
H2-DMb1	1.32003e-22	2.35309e-18	0.489887	0.638	0.356	Macrophages	aPD-L1 vs PBS
Rps21	1.37295e-22	2.44741e-18	-0.335158	0.876	0.902	Neutrophils	aPD-L1 + aTGF-β vs aPD-L1
Peli1	1.51602e-22	2.70245e-18	0.280633	0.454	0.25	Macrophages	aPD-L1 + aTGF-β vs PBS
Rpl41	1.5259e-22	2.72007e-18	0.333233	0.965	0.959	Neutrophils	aPD-L1 vs PBS
Dcn	1.84847e-22	3.29508e-18	0.422557	0.219	0.106	Tumor_cells	aTGF-β vs PBS
Klf2	1.91942e-22	3.42156e-18	-0.502963	0.885	0.966	B cells	aPD-L1 + aTGF-β vs PBS
Rpl35a	2.179e-22	3.88428e-18	0.375388	0.9	0.904	Neutrophils	aPD-L1 vs PBS
AC160336.1	2.24152e-22	3.99573e-18	-0.383413	0.267	0.458	T cells	aPD-L1 + aTGF-β vs aPD-L1
Ifi27l2a	2.25363e-22	4.01733e-18	0.313953	0.883	0.799	Macrophages	aTGF-β vs PBS
Smad7	2.48685e-22	4.43306e-18	-0.432764	0.583	0.762	T cells	aTGF-β vs PBS
Rpl36al	2.5581e-22	4.56007e-18	0.309091	0.473	0.16	B cells	aPD-L1 vs PBS
Cst3	2.84093e-22	5.06424e-18	-0.355598	0.647	0.835	B cells	aPD-L1 vs PBS
Ostc	2.91827e-22	5.20211e-18	-0.253637	0.638	0.774	Tumor_cells	aPD-L1 vs PBS
Egr1	3.29143e-22	5.8673e-18	0.376717	0.747	0.649	Tumor_cells	aPD-L1 vs PBS
Lars2	3.71579e-22	6.62376e-18	0.366103	0.612	0.276	B cells	aPD-L1 vs PBS
Rpl8	4.02047e-22	7.16689e-18	-0.334997	0.996	0.996	Macrophages	aPD-L1 vs PBS
Tnfaip2	4.24257e-22	7.5628e-18	0.396543	0.563	0.386	Neutrophils	aPD-L1 + aTGF-β vs PBS
Rpl36	4.6184e-22	8.23275e-18	0.318697	0.996	0.992	Macrophages	aPD-L1 vs PBS
Ccl4	5.01697e-22	8.94325e-18	0.474746	0.818	0.653	Macrophages	aPD-L1 + aTGF-β vs PBS
Lgals1	5.63564e-22	1.00461e-17	-0.380057	0.966	0.987	Macrophages	aPD-L1 vs PBS
Rpl37	5.72386e-22	1.02034e-17	0.333875	0.99	0.94	Monocytes	aPD-L1 + aTGF-β vs PBS
Plac8	5.87098e-22	1.04656e-17	0.461232	0.373	0.197	Neutrophils	aTGF-β vs PBS
AW112010	7.07521e-22	1.26123e-17	0.573347	0.696	0.544	Macrophages	aPD-L1 + aTGF-β vs PBS
Cox7c	7.70237e-22	1.37302e-17	0.319363	0.888	0.773	Macrophages	aPD-L1 vs PBS
Rps23	9.15956e-22	1.63278e-17	-0.298602	0.909	0.939	Neutrophils	aPD-L1 + aTGF-β vs aPD-L1
Sec61g	9.21728e-22	1.64307e-17	0.336667	0.791	0.616	Macrophages	aPD-L1 vs PBS
Lars2	1.137e-21	2.02681e-17	-0.634149	0.476	0.728	Macrophages	aPD-L1 + aTGF-β vs aPD-L1
Igtp	1.15682e-21	2.06215e-17	0.310563	0.392	0.209	Neutrophils	aPD-L1 + aTGF-β vs PBS
Irf1	1.17834e-21	2.10052e-17	0.535879	0.806	0.562	Monocytes	aPD-L1 + aTGF-β vs aTGF-β
Rpl5	1.19845e-21	2.13636e-17	-0.276734	0.974	0.994	T cells	aPD-L1 + aTGF-β vs PBS
Ifi27l2a	1.34552e-21	2.39853e-17	0.334153	0.887	0.799	Macrophages	aPD-L1 + aTGF-β vs PBS
Rpl39	1.36993e-21	2.44204e-17	0.410526	0.978	0.943	Monocytes	aPD-L1 + aTGF-β vs PBS
Tmsb10	1.46895e-21	2.61854e-17	0.360341	0.971	0.938	Macrophages	aPD-L1 + aTGF-β vs aTGF-β
Gbp4	1.75414e-21	3.12693e-17	0.291002	0.336	0.158	Macrophages	aPD-L1 + aTGF-β vs PBS
Fgl2	1.90369e-21	3.39351e-17	0.333296	0.468	0.277	Macrophages	aPD-L1 + aTGF-β vs PBS
Rps20	2.04085e-21	3.63802e-17	0.266376	1	0.998	T cells	aPD-L1 vs PBS
Tnfaip3	2.09047e-21	3.72648e-17	0.384777	0.437	0.178	Macrophages	aPD-L1 vs PBS
Samhd1	2.34645e-21	4.18278e-17	0.348812	0.645	0.476	Neutrophils	aTGF-β vs PBS
Gm47283	2.7077e-21	4.82675e-17	-0.44091	0.316	0.601	Macrophages	aPD-L1 + aTGF-β vs aPD-L1
Fcgr4	2.70899e-21	4.82905e-17	0.314126	0.392	0.215	Neutrophils	aTGF-β vs PBS
Dab2	2.71028e-21	4.83134e-17	-0.413229	0.638	0.834	Macrophages	aPD-L1 vs PBS
Igtp	2.90576e-21	5.17981e-17	0.327702	0.432	0.209	Neutrophils	aPD-L1 vs PBS
Pkm	2.97065e-21	5.29548e-17	-0.261863	0.383	0.675	B cells	aPD-L1 vs PBS
Il4i1	3.11111e-21	5.54587e-17	-0.258375	0.13	0.259	B cells	aPD-L1 + aTGF-β vs aTGF-β
Ccrl2	3.15349e-21	5.62141e-17	0.325934	0.901	0.794	Neutrophils	aTGF-β vs PBS
Ifit2	3.45092e-21	6.1516e-17	-0.53979	0.201	0.349	Neutrophils	aPD-L1 + aTGF-β vs aTGF-β
Dab2	3.64859e-21	6.50397e-17	-0.275789	0.714	0.834	Macrophages	aPD-L1 + aTGF-β vs PBS
Ahnak	3.79892e-21	6.77195e-17	0.304298	0.732	0.584	Tumor_cells	aPD-L1 vs PBS
Nampt	4.34682e-21	7.74863e-17	0.349567	0.483	0.299	Neutrophils	aPD-L1 + aTGF-β vs PBS
Irf7	4.55782e-21	8.12478e-17	0.392397	0.567	0.404	Neutrophils	aTGF-β vs PBS
Gm10260	4.58465e-21	8.1726e-17	0.303739	0.962	0.843	B cells	aPD-L1 vs PBS
Acta2	5.72525e-21	1.02058e-16	-0.322105	0.624	0.722	Tumor_cells	aTGF-β vs PBS
Gm10076	6.22817e-21	1.11023e-16	0.334296	0.794	0.544	Monocytes	aPD-L1 + aTGF-β vs aTGF-β
Rsad2	6.30629e-21	1.12416e-16	0.530217	0.426	0.232	Macrophages	aPD-L1 + aTGF-β vs PBS
Dusp10	6.36326e-21	1.13431e-16	0.391868	0.633	0.392	T cells	aPD-L1 vs PBS
Irf1	6.40357e-21	1.1415e-16	0.407177	0.477	0.197	B cells	aPD-L1 + aTGF-β vs PBS
Rps21	7.20987e-21	1.28523e-16	0.422096	1	1	ILC	aPD-L1 + aTGF-β vs aTGF-β
Gbp2b	7.9836e-21	1.42316e-16	0.325069	0.557	0.312	Neutrophils	aPD-L1 vs PBS
Fcgr4	8.34875e-21	1.48825e-16	0.319203	0.393	0.215	Neutrophils	aPD-L1 + aTGF-β vs PBS
Klf4	9.32681e-21	1.6626e-16	0.251102	0.475	0.29	Tumor_cells	aPD-L1 vs PBS
Rpl10a	1.061e-20	1.89134e-16	-0.362452	0.918	0.976	Macrophages	aPD-L1 vs PBS
Rnf213	1.15486e-20	2.05866e-16	0.273792	0.319	0.151	Neutrophils	aTGF-β vs PBS
Rps5	1.16047e-20	2.06866e-16	-0.370185	0.978	0.989	Macrophages	aPD-L1 vs PBS
Hist1h1c	1.17738e-20	2.09879e-16	-0.525383	0.385	0.601	B cells	aPD-L1 + aTGF-β vs PBS
Acod1	1.20195e-20	2.1426e-16	0.328281	0.856	0.75	Neutrophils	aPD-L1 + aTGF-β vs PBS
Socs1	1.48622e-20	2.64934e-16	0.308092	0.343	0.168	Neutrophils	aPD-L1 + aTGF-β vs PBS
Jun	1.62091e-20	2.88943e-16	-0.433925	0.922	0.994	B cells	aPD-L1 vs PBS
Trafd1	1.75802e-20	3.13385e-16	0.31923	0.422	0.254	Neutrophils	aTGF-β vs PBS
Ddx60	1.96715e-20	3.50664e-16	0.320707	0.399	0.221	Neutrophils	aTGF-β vs PBS
Cox7c	2.15691e-20	3.8449e-16	0.258017	0.759	0.469	T cells	aPD-L1 vs PBS
Sec61g	2.38301e-20	4.24794e-16	0.269603	0.626	0.378	T cells	aPD-L1 vs PBS
Rps23	2.43822e-20	4.34637e-16	0.338866	0.939	0.923	Neutrophils	aPD-L1 vs PBS
Fam26f	2.45086e-20	4.3689e-16	0.328839	0.325	0.11	Macrophages	aPD-L1 vs PBS
Stat1	2.51128e-20	4.47661e-16	0.272408	0.554	0.353	Macrophages	aPD-L1 + aTGF-β vs PBS
Igtp	2.76217e-20	4.92384e-16	0.272766	0.385	0.209	Neutrophils	aTGF-β vs PBS
Irf1	3.61141e-20	6.4377e-16	0.345948	0.572	0.374	T cells	aPD-L1 + aTGF-β vs PBS
Slfn5	4.6583e-20	8.30389e-16	0.350098	0.474	0.298	Neutrophils	aTGF-β vs PBS
Apoe	5.15661e-20	9.19217e-16	-1.06679	0.542	0.769	Monocytes	aPD-L1 + aTGF-β vs PBS
Gm47283	5.27459e-20	9.40248e-16	0.384227	0.842	0.587	B cells	aPD-L1 vs PBS
Hspa1a	7.30497e-20	1.30218e-15	0.392059	0.613	0.445	Macrophages	aTGF-β vs PBS
Tmsb10	7.78716e-20	1.38814e-15	0.539126	1	0.981	Monocytes	aPD-L1 vs PBS
Trim30a	8.86817e-20	1.58084e-15	0.313409	0.586	0.424	Neutrophils	aTGF-β vs PBS
Rps27	8.94053e-20	1.59374e-15	0.441443	0.996	1	ILC	aPD-L1 + aTGF-β vs PBS
Rps19	9.74749e-20	1.73759e-15	0.367567	0.914	0.909	Neutrophils	aPD-L1 vs PBS
Cd274	1.10072e-19	1.96215e-15	0.331203	0.647	0.475	Neutrophils	aTGF-β vs PBS
Ier5	1.17134e-19	2.08803e-15	-0.258061	0.664	0.838	T cells	aPD-L1 + aTGF-β vs aPD-L1
Acod1	1.4634e-19	2.60866e-15	0.410484	0.377	0.148	Macrophages	aPD-L1 vs PBS
Parp14	1.58814e-19	2.83101e-15	0.319072	0.514	0.324	Neutrophils	aPD-L1 + aTGF-β vs PBS
Actb	1.67466e-19	2.98524e-15	0.252746	0.999	1	T cells	aPD-L1 + aTGF-β vs aPD-L1
Rps4x	1.74326e-19	3.10754e-15	-0.342872	0.981	0.993	Macrophages	aPD-L1 vs PBS
Usp18	2.37021e-19	4.22514e-15	0.292135	0.318	0.157	Neutrophils	aTGF-β vs PBS
Ppp1r3b	2.51502e-19	4.48327e-15	-0.295952	0.303	0.472	Neutrophils	aPD-L1 + aTGF-β vs PBS
Arpc1b	3.00319e-19	5.35349e-15	-0.266672	0.963	0.991	Macrophages	aPD-L1 vs PBS
Usp18	3.00825e-19	5.3625e-15	-0.298306	0.176	0.318	Neutrophils	aPD-L1 + aTGF-β vs aTGF-β
Irf1	3.15303e-19	5.62059e-15	0.343887	0.604	0.374	T cells	aPD-L1 vs PBS
Gm42418	3.15565e-19	5.62526e-15	-0.556666	1	1	Macrophages	aPD-L1 + aTGF-β vs aPD-L1
H2-Q7	3.2184e-19	5.73712e-15	0.341403	0.617	0.405	Neutrophils	aPD-L1 vs PBS
Tspo	3.42486e-19	6.10515e-15	-0.267845	0.875	0.925	Neutrophils	aPD-L1 + aTGF-β vs aTGF-β
Rpl34	3.76985e-19	6.72014e-15	0.344474	0.941	0.922	Neutrophils	aPD-L1 vs PBS
Socs1	4.25899e-19	7.59208e-15	0.325005	0.37	0.168	Neutrophils	aPD-L1 vs PBS
Rpl41	4.36578e-19	7.78243e-15	0.382448	0.995	0.987	Monocytes	aPD-L1 vs PBS
Serpina3g	4.55015e-19	8.1111e-15	0.394629	0.272	0.083	Macrophages	aPD-L1 vs PBS
Irf1	4.70245e-19	8.38259e-15	0.802554	0.714	0.396	Monocytes	aPD-L1 vs PBS
Rps27	5.6358e-19	1.00464e-14	0.368631	0.996	1	ILC	aPD-L1 + aTGF-β vs aTGF-β
Herc6	6.58848e-19	1.17446e-14	0.309225	0.378	0.218	Neutrophils	aTGF-β vs PBS
H2-T23	6.90971e-19	1.23173e-14	0.308116	0.622	0.402	Neutrophils	aPD-L1 vs PBS
Rpl30	7.35777e-19	1.3116e-14	-0.317216	0.902	0.926	Neutrophils	aPD-L1 + aTGF-β vs aPD-L1
Samd9l	8.01241e-19	1.42829e-14	0.253936	0.425	0.251	Neutrophils	aTGF-β vs PBS
Oasl1	8.33854e-19	1.48643e-14	-0.333386	0.395	0.537	Neutrophils	aPD-L1 + aTGF-β vs aTGF-β
Rpl35a	8.5927e-19	1.53173e-14	0.482487	0.99	0.934	Monocytes	aPD-L1 vs PBS
Rps19	8.65077e-19	1.54209e-14	-0.284478	0.886	0.914	Neutrophils	aPD-L1 + aTGF-β vs aPD-L1
Gbp7	8.82773e-19	1.57363e-14	0.314521	0.43	0.258	Neutrophils	aPD-L1 + aTGF-β vs PBS
Serpina3g	9.02411e-19	1.60864e-14	0.315075	0.308	0.136	Macrophages	aPD-L1 + aTGF-β vs aTGF-β
Ldha	9.11288e-19	1.62446e-14	-0.422867	0.833	0.937	Neutrophils	aPD-L1 vs PBS
Sppl2a	1.16379e-18	2.07456e-14	0.268643	0.313	0.157	Neutrophils	aTGF-β vs PBS
Rpl14	1.25188e-18	2.23159e-14	-0.276654	0.951	0.984	Macrophages	aPD-L1 vs PBS
Clec2d	1.31587e-18	2.34568e-14	0.293051	0.353	0.19	Neutrophils	aTGF-β vs PBS
Fos	1.35869e-18	2.422e-14	-0.306197	0.989	0.993	Neutrophils	aPD-L1 + aTGF-β vs aTGF-β
Rpl39	1.45595e-18	2.59537e-14	0.340754	0.978	0.946	Monocytes	aPD-L1 + aTGF-β vs aTGF-β
Rpl31	1.4668e-18	2.61471e-14	0.289889	0.951	0.778	B cells	aPD-L1 vs PBS
Blvrb	1.66468e-18	2.96746e-14	0.309605	0.615	0.464	Macrophages	aPD-L1 + aTGF-β vs PBS
Rpl13	1.66495e-18	2.96795e-14	0.355148	0.958	0.939	Neutrophils	aPD-L1 vs PBS
H2-Eb1	1.68993e-18	3.01247e-14	0.572743	0.709	0.559	Macrophages	aPD-L1 + aTGF-β vs aTGF-β
Rpl27a	1.69448e-18	3.02059e-14	-0.277243	0.919	0.949	Neutrophils	aPD-L1 + aTGF-β vs aPD-L1
Myh9	1.785e-18	3.18195e-14	-0.251127	0.439	0.578	Tumor_cells	aPD-L1 + aTGF-β vs aPD-L1
Slfn1	1.86926e-18	3.33215e-14	0.30287	0.593	0.426	Neutrophils	aTGF-β vs PBS
Cox17	1.94511e-18	3.46735e-14	0.302052	0.424	0.219	Neutrophils	aPD-L1 vs PBS
Gm31243	1.96285e-18	3.49897e-14	0.333106	0.606	0.353	B cells	aPD-L1 vs PBS
Plac8	2.2235e-18	3.96361e-14	0.336707	0.364	0.197	Neutrophils	aPD-L1 + aTGF-β vs PBS
Rpl23	2.4838e-18	4.42762e-14	-0.275723	0.964	0.968	Neutrophils	aPD-L1 + aTGF-β vs aPD-L1
Ly6a	2.62987e-18	4.688e-14	0.621112	0.558	0.42	Macrophages	aPD-L1 + aTGF-β vs PBS
Irf1	2.63995e-18	4.70597e-14	0.276093	0.686	0.563	Neutrophils	aPD-L1 + aTGF-β vs aTGF-β
9930111J21Rik2	2.65699e-18	4.73635e-14	0.289354	0.353	0.196	Neutrophils	aTGF-β vs PBS
Hk3	2.7615e-18	4.92265e-14	0.386247	0.549	0.325	Macrophages	aPD-L1 vs PBS
Slc7a11	2.77155e-18	4.94057e-14	0.406288	0.721	0.532	Neutrophils	aPD-L1 vs PBS
Zbp1	2.8352e-18	5.05403e-14	0.299534	0.375	0.208	Neutrophils	aTGF-β vs PBS
Rpl38	2.84335e-18	5.06856e-14	0.434311	0.964	0.956	Monocytes	aPD-L1 vs PBS
Gapdh	2.95285e-18	5.26374e-14	-0.354782	0.955	0.995	Macrophages	aPD-L1 vs PBS
Rpl32	3.05995e-18	5.45467e-14	-0.334344	0.884	0.9	Neutrophils	aPD-L1 + aTGF-β vs aPD-L1
Mcl1	3.57546e-18	6.37361e-14	-0.264928	1	1	Neutrophils	aPD-L1 vs PBS
Cdc42ep2	3.57809e-18	6.3783e-14	0.268023	0.27	0.121	Neutrophils	aPD-L1 + aTGF-β vs PBS
Gbp2	3.58205e-18	6.38537e-14	0.417921	0.586	0.468	Tumor_cells	aPD-L1 vs PBS
Rpl37a	3.60845e-18	6.43242e-14	0.290654	0.99	0.984	Monocytes	aPD-L1 + aTGF-β vs aTGF-β
Neat1	3.79766e-18	6.76971e-14	0.406336	0.746	0.639	Tumor_cells	aPD-L1 vs PBS
Rpl5	3.86668e-18	6.89274e-14	-0.308413	0.918	0.964	Macrophages	aPD-L1 vs PBS
Cd274	4.67874e-18	8.34032e-14	0.521843	0.666	0.373	Monocytes	aPD-L1 + aTGF-β vs PBS
Rpl12	4.89666e-18	8.72879e-14	-0.338327	0.933	0.986	Macrophages	aPD-L1 vs PBS
Tmsb10	4.91156e-18	8.75534e-14	0.272869	0.985	0.972	B cells	aPD-L1 + aTGF-β vs PBS
Isg20	5.01572e-18	8.94102e-14	0.415967	0.618	0.486	Neutrophils	aTGF-β vs PBS
Smad7	5.31612e-18	9.47652e-14	-0.346094	0.649	0.762	T cells	aPD-L1 + aTGF-β vs PBS
Rpl3	5.34765e-18	9.53271e-14	-0.326781	0.951	0.989	Macrophages	aPD-L1 vs PBS
Ier5	5.6146e-18	1.00086e-13	-0.314379	0.79	0.906	B cells	aPD-L1 + aTGF-β vs PBS
Atp5k	6.024e-18	1.07384e-13	0.320394	0.731	0.547	Macrophages	aPD-L1 vs PBS
Fos	6.15541e-18	1.09726e-13	0.337959	0.839	0.694	Tumor_cells	aPD-L1 vs PBS
H2-D1	6.96325e-18	1.24127e-13	0.277634	1	1	Macrophages	aPD-L1 vs PBS
Irf1	6.96728e-18	1.24199e-13	0.32364	0.492	0.197	B cells	aPD-L1 vs PBS
Klf2	7.05016e-18	1.25676e-13	0.315619	0.751	0.626	Macrophages	aTGF-β vs PBS
Ifit3	8.07639e-18	1.4397e-13	-0.427603	0.191	0.326	Neutrophils	aPD-L1 + aTGF-β vs aTGF-β
Rpl35a	8.22905e-18	1.46691e-13	-0.283576	0.888	0.9	Neutrophils	aPD-L1 + aTGF-β vs aPD-L1
Rps28	8.56032e-18	1.52596e-13	0.457679	0.944	0.848	Monocytes	aPD-L1 vs PBS
Rpl37	8.77398e-18	1.56405e-13	-0.265226	0.924	0.941	Neutrophils	aPD-L1 + aTGF-β vs aPD-L1
Tmsb10	8.88958e-18	1.58466e-13	0.472491	0.99	0.981	Monocytes	aPD-L1 + aTGF-β vs PBS
Clic1	8.95892e-18	1.59702e-13	-0.303074	0.608	0.718	T cells	aPD-L1 vs PBS
Rpl34	9.47484e-18	1.68898e-13	-0.289012	0.907	0.941	Neutrophils	aPD-L1 + aTGF-β vs aPD-L1
Rpl30	1.00052e-17	1.78354e-13	0.353059	0.926	0.918	Neutrophils	aPD-L1 vs PBS
Srgn	1.05868e-17	1.8872e-13	0.253855	1	1	Neutrophils	aPD-L1 + aTGF-β vs aPD-L1
Tnf	1.06219e-17	1.89345e-13	0.529061	0.309	0.137	Neutrophils	aPD-L1 vs PBS
Rpl37a	1.08401e-17	1.93236e-13	0.431443	1	1	ILC	aPD-L1 + aTGF-β vs PBS
Cxcl2	1.12904e-17	2.01263e-13	0.416293	0.476	0.321	Tumor_cells	aPD-L1 + aTGF-β vs aPD-L1
Psmb8	1.21339e-17	2.16299e-13	0.263249	0.816	0.759	T cells	aPD-L1 + aTGF-β vs aPD-L1
Rps29	1.24419e-17	2.21789e-13	-0.330092	0.995	1	Monocytes	aPD-L1 + aTGF-β vs aPD-L1
Nampt	1.25688e-17	2.24052e-13	0.272327	0.465	0.299	Neutrophils	aTGF-β vs PBS
Rpl39	1.27649e-17	2.27546e-13	0.445179	1	1	ILC	aPD-L1 + aTGF-β vs aTGF-β
S100a10	1.33498e-17	2.37974e-13	-0.40217	0.625	0.757	T cells	aPD-L1 vs PBS
Cxcl10	1.68966e-17	3.012e-13	1.27037	0.511	0.081	Fibroblasts	aPD-L1 + aTGF-β vs PBS
Gramd3	1.84612e-17	3.29089e-13	0.262432	0.442	0.256	T cells	aPD-L1 + aTGF-β vs aTGF-β
Rpl27a	1.85781e-17	3.31173e-13	0.32346	0.949	0.938	Neutrophils	aPD-L1 vs PBS
Rpl37	2.02898e-17	3.61685e-13	0.401522	1	0.991	ILC	aPD-L1 + aTGF-β vs PBS
Klf2	2.04822e-17	3.65116e-13	-0.334766	0.967	0.979	Neutrophils	aPD-L1 + aTGF-β vs aTGF-β
Nlrp3	2.05065e-17	3.65548e-13	0.38311	0.707	0.59	Neutrophils	aPD-L1 + aTGF-β vs PBS
Rps21	2.14348e-17	3.82097e-13	0.323802	0.961	0.943	Monocytes	aPD-L1 + aTGF-β vs PBS
Ifit1	2.17034e-17	3.86885e-13	0.320428	0.258	0.113	Macrophages	aPD-L1 + aTGF-β vs PBS
Hspa8	2.42256e-17	4.31845e-13	-0.323985	0.992	1	B cells	aTGF-β vs PBS
Dusp10	3.0997e-17	5.52553e-13	0.363918	0.518	0.338	T cells	aPD-L1 + aTGF-β vs aTGF-β
Itgb7	3.2961e-17	5.87562e-13	0.297228	0.507	0.258	Macrophages	aPD-L1 vs PBS
Gbp7	3.47661e-17	6.19741e-13	0.286344	0.42	0.258	Neutrophils	aTGF-β vs PBS
Gm47283	3.62139e-17	6.4555e-13	-0.388225	0.414	0.785	Epithelial cells	aPD-L1 + aTGF-β vs aPD-L1
Malat1	3.70265e-17	6.60034e-13	-0.58922	1	1	ILC	aPD-L1 + aTGF-β vs aPD-L1
Pmepa1	3.7888e-17	6.75392e-13	-0.296641	0.529	0.701	Macrophages	aPD-L1 + aTGF-β vs PBS
Crip1	3.86647e-17	6.89238e-13	0.361571	0.919	0.871	Macrophages	aPD-L1 + aTGF-β vs aTGF-β
Rpl18	4.12657e-17	7.35602e-13	0.261143	0.996	0.985	Macrophages	aPD-L1 + aTGF-β vs aPD-L1
Cxcl10	4.16113e-17	7.41763e-13	1.02758	0.511	0.124	Fibroblasts	aPD-L1 + aTGF-β vs aTGF-β
Rpl41	4.42119e-17	7.88122e-13	0.297307	1	1	Epithelial cells	aPD-L1 + aTGF-β vs aPD-L1
H2-Aa	4.52389e-17	8.06429e-13	0.551821	0.712	0.588	Macrophages	aPD-L1 + aTGF-β vs aTGF-β
Tgfbi	4.5877e-17	8.17803e-13	-0.328074	0.815	0.874	Macrophages	aPD-L1 + aTGF-β vs PBS
Gbp7	5.47879e-17	9.76649e-13	0.362161	0.448	0.309	Tumor_cells	aPD-L1 vs PBS
Pid1	5.77434e-17	1.02933e-12	-0.542578	0.685	0.835	Monocytes	aPD-L1 + aTGF-β vs PBS
Rpl38	5.92025e-17	1.05534e-12	0.294175	0.89	0.878	Neutrophils	aPD-L1 vs PBS
Cd274	7.23403e-17	1.28954e-12	0.432157	0.418	0.199	Macrophages	aPD-L1 vs PBS
Rpl35a	7.50836e-17	1.33844e-12	0.313643	0.969	0.934	Monocytes	aPD-L1 + aTGF-β vs PBS
Rpl36al	7.57161e-17	1.34971e-12	0.263621	0.567	0.317	Macrophages	aPD-L1 vs PBS
Oasl1	7.63715e-17	1.3614e-12	0.323107	0.537	0.386	Neutrophils	aTGF-β vs PBS
Tra2b	7.92694e-17	1.41306e-12	-0.251259	0.729	0.822	T cells	aPD-L1 + aTGF-β vs aPD-L1
H2-Ab1	8.14246e-17	1.45147e-12	0.532245	0.728	0.613	Macrophages	aPD-L1 + aTGF-β vs aTGF-β
Ly6a	8.23665e-17	1.46826e-12	0.547586	0.638	0.42	Macrophages	aPD-L1 vs PBS
Tra2b	8.43323e-17	1.50331e-12	0.292358	0.822	0.638	T cells	aPD-L1 vs PBS
Rpl36	9.54226e-17	1.701e-12	0.434175	0.98	0.927	Monocytes	aPD-L1 vs PBS
H2-DMb1	9.58003e-17	1.70774e-12	0.31876	0.515	0.356	Macrophages	aPD-L1 + aTGF-β vs PBS
Fcgr4	9.75088e-17	1.73819e-12	0.473568	0.69	0.496	Macrophages	aPD-L1 vs PBS
Tomm7	1.05485e-16	1.88038e-12	0.257109	0.483	0.202	B cells	aPD-L1 vs PBS
Rpl32	1.08142e-16	1.92774e-12	0.39311	0.9	0.912	Neutrophils	aPD-L1 vs PBS
Cd52	1.19835e-16	2.13618e-12	0.365258	0.923	0.855	B cells	aTGF-β vs PBS
Crip1	1.21129e-16	2.15924e-12	0.252531	0.697	0.575	Tumor_cells	aPD-L1 + aTGF-β vs aPD-L1
Nr4a1	1.23882e-16	2.20832e-12	-0.402946	0.451	0.672	B cells	aTGF-β vs PBS
Rpl37	1.34871e-16	2.40421e-12	0.35758	1	0.972	ILC	aPD-L1 + aTGF-β vs aTGF-β
Gm10076	1.40044e-16	2.49642e-12	0.605426	0.854	0.495	ILC	aPD-L1 + aTGF-β vs PBS
Cmpk2	1.55951e-16	2.77999e-12	-0.346089	0.179	0.303	Neutrophils	aPD-L1 + aTGF-β vs aTGF-β
Nfkbia	1.59473e-16	2.84277e-12	0.275021	0.836	0.711	Macrophages	aPD-L1 + aTGF-β vs PBS
Cdkn1a	1.76877e-16	3.15301e-12	-0.278349	0.778	0.836	Neutrophils	aPD-L1 + aTGF-β vs aTGF-β
Pfn1	1.77085e-16	3.15672e-12	-0.359781	0.985	0.994	Monocytes	aPD-L1 vs PBS
Erp29	2.10761e-16	3.75702e-12	-0.291824	0.765	0.888	Macrophages	aPD-L1 vs PBS
Cd274	2.11254e-16	3.76581e-12	0.269723	0.358	0.199	Macrophages	aPD-L1 + aTGF-β vs PBS
Rpl5	2.12451e-16	3.78716e-12	-0.273641	0.959	0.991	B cells	aPD-L1 + aTGF-β vs PBS
Rpl12	2.68382e-16	4.78418e-12	0.261765	0.895	0.902	Neutrophils	aPD-L1 vs PBS
Fos	2.75597e-16	4.9128e-12	-0.383924	0.989	0.994	Neutrophils	aPD-L1 + aTGF-β vs PBS
Psap	2.80609e-16	5.00214e-12	0.343687	0.981	0.978	Macrophages	aPD-L1 vs PBS
Vps37b	3.0589e-16	5.45279e-12	0.348624	0.789	0.627	T cells	aPD-L1 vs PBS
Ighg1	3.19225e-16	5.6905e-12	0.833779	0.187	0.009	B cells	aPD-L1 vs PBS
Rgs10	4.33399e-16	7.72576e-12	-0.320962	0.455	0.707	Macrophages	aPD-L1 vs PBS
Ccrl2	4.41041e-16	7.862e-12	0.271511	0.898	0.794	Neutrophils	aPD-L1 + aTGF-β vs PBS
Ubc	5.37133e-16	9.57493e-12	0.294502	0.827	0.719	Macrophages	aPD-L1 + aTGF-β vs PBS
Rps3a1	6.03578e-16	1.07594e-11	-0.264066	0.9	0.909	Neutrophils	aPD-L1 + aTGF-β vs aPD-L1
Arg2	8.1726e-16	1.45685e-11	0.442299	0.603	0.326	Monocytes	aPD-L1 + aTGF-β vs PBS
Tmsb4x	8.65005e-16	1.54196e-11	-0.376209	0.103	0.184	Tumor_cells	aPD-L1 + aTGF-β vs PBS
Klf2	9.01196e-16	1.60647e-11	0.618216	0.883	0.743	Epithelial cells	aPD-L1 + aTGF-β vs aTGF-β
Rps28	9.37457e-16	1.67111e-11	-0.299586	0.95	0.981	Macrophages	aPD-L1 + aTGF-β vs aPD-L1
Gapdh	9.41213e-16	1.67781e-11	0.335337	0.877	0.842	T cells	aPD-L1 + aTGF-β vs aPD-L1
Pfn1	9.79914e-16	1.7468e-11	0.257148	0.997	0.996	Macrophages	aPD-L1 + aTGF-β vs aPD-L1
Gbp2	1.03089e-15	1.83766e-11	0.275132	0.332	0.135	Macrophages	aPD-L1 vs PBS
Slc7a11	1.13027e-15	2.01481e-11	0.318294	0.669	0.532	Neutrophils	aPD-L1 + aTGF-β vs PBS
Gm47283	1.18634e-15	2.11477e-11	0.421913	0.601	0.389	Macrophages	aPD-L1 vs PBS
Hspb1	1.1943e-15	2.12896e-11	-0.2924	0.028	0.296	ILC	aPD-L1 + aTGF-β vs aPD-L1
Ifit3b	1.2304e-15	2.19332e-11	-0.374314	0.186	0.308	Neutrophils	aPD-L1 + aTGF-β vs aTGF-β
Gapdh	1.26091e-15	2.2477e-11	-0.344981	0.936	0.981	Neutrophils	aPD-L1 vs PBS
Rpl27	1.30954e-15	2.33438e-11	0.265766	0.69	0.473	Macrophages	aPD-L1 vs PBS
Sod2	1.40802e-15	2.50994e-11	0.311049	0.331	0.185	Neutrophils	aPD-L1 + aTGF-β vs PBS
Actg1	1.44612e-15	2.57785e-11	-0.360847	0.997	1	Neutrophils	aPD-L1 vs PBS
Rpsa	1.5169e-15	2.70403e-11	-0.255471	0.888	0.909	Neutrophils	aPD-L1 + aTGF-β vs aPD-L1
Gm42418	1.5494e-15	2.76196e-11	-0.539422	1	1	Monocytes	aPD-L1 + aTGF-β vs aPD-L1
Stat1	1.56508e-15	2.78992e-11	0.360997	0.571	0.353	Macrophages	aPD-L1 vs PBS
Rpl36	1.59646e-15	2.84585e-11	0.284909	0.983	0.918	Monocytes	aPD-L1 + aTGF-β vs aTGF-β
AW112010	1.72315e-15	3.07168e-11	0.532306	0.628	0.517	T cells	aPD-L1 + aTGF-β vs aPD-L1
Dnaja1	1.89313e-15	3.3747e-11	0.285626	0.907	0.818	T cells	aPD-L1 + aTGF-β vs aTGF-β
mt-Nd4l	2.27169e-15	4.04952e-11	0.29482	0.658	0.37	B cells	aPD-L1 vs PBS
Atp5g2	2.43216e-15	4.33557e-11	-0.273346	0.687	0.854	Macrophages	aPD-L1 vs PBS
H2-K1	2.43897e-15	4.3477e-11	0.322599	0.998	0.978	Epithelial cells	aPD-L1 + aTGF-β vs aTGF-β
Upp1	3.21672e-15	5.73413e-11	0.328593	0.686	0.547	Neutrophils	aPD-L1 + aTGF-β vs PBS
Pfn1	3.29256e-15	5.86932e-11	-0.590283	0.978	0.991	ILC	aPD-L1 vs PBS
mt-Atp8	3.34892e-15	5.96978e-11	-0.32644	0.454	0.649	Macrophages	aPD-L1 + aTGF-β vs aPD-L1
Gramd3	3.51759e-15	6.27046e-11	0.294542	0.504	0.312	T cells	aPD-L1 vs PBS
Ubc	3.68594e-15	6.57056e-11	0.408131	0.858	0.719	Macrophages	aPD-L1 vs PBS
Son	3.86848e-15	6.89595e-11	0.260889	0.783	0.582	T cells	aPD-L1 vs PBS
Rpl39	4.98696e-15	8.88976e-11	0.441668	1	1	ILC	aPD-L1 + aTGF-β vs PBS
Rps21	5.21689e-15	9.29964e-11	0.270942	0.961	0.953	Monocytes	aPD-L1 + aTGF-β vs aTGF-β
Rps2	5.31999e-15	9.48341e-11	-0.285774	0.955	0.984	Macrophages	aPD-L1 vs PBS
Uba52	5.84882e-15	1.04261e-10	0.276209	0.516	0.279	B cells	aPD-L1 + aTGF-β vs PBS
Cox6c	5.89196e-15	1.0503e-10	0.264894	0.646	0.359	B cells	aPD-L1 vs PBS
Pid1	5.97465e-15	1.06504e-10	-0.27931	0.678	0.772	Macrophages	aPD-L1 + aTGF-β vs PBS
Rps3	6.06625e-15	1.08137e-10	-0.262301	0.978	0.991	Macrophages	aPD-L1 vs PBS
Rpl34	6.64109e-15	1.18384e-10	0.30026	0.985	0.975	Monocytes	aPD-L1 + aTGF-β vs PBS
Nampt	7.39076e-15	1.31748e-10	0.304057	0.511	0.294	Macrophages	aPD-L1 vs PBS
AY036118	7.6079e-15	1.35619e-10	-0.649534	0.835	0.937	Monocytes	aPD-L1 + aTGF-β vs PBS
Acta2	9.36358e-15	1.66915e-10	-0.361627	0.575	0.722	Tumor_cells	aPD-L1 vs PBS
Gnai2	1.10794e-14	1.97502e-10	-0.344649	0.929	0.978	Monocytes	aPD-L1 vs PBS
Cd74	1.15951e-14	2.06694e-10	0.467734	0.868	0.836	Macrophages	aPD-L1 + aTGF-β vs aTGF-β
Plac8	1.21309e-14	2.16246e-10	0.275094	0.338	0.214	B cells	aPD-L1 + aTGF-β vs aTGF-β
Pfn1	1.23285e-14	2.19767e-10	0.479384	0.986	0.978	ILC	aPD-L1 + aTGF-β vs aPD-L1
Rpl22l1	1.28887e-14	2.29754e-10	0.32491	0.795	0.602	Macrophages	aPD-L1 vs PBS
Cxcl9	1.34737e-14	2.40182e-10	0.484782	0.344	0.192	Macrophages	aPD-L1 + aTGF-β vs PBS
Psme2	1.4127e-14	2.51828e-10	0.305363	0.724	0.466	Macrophages	aPD-L1 + aTGF-β vs aPD-L1
mt-Atp8	1.53715e-14	2.74013e-10	0.374342	0.597	0.272	Monocytes	aPD-L1 vs PBS
Gm26825	1.54696e-14	2.75761e-10	0.280497	0.497	0.304	T cells	aPD-L1 vs PBS
Igkc	1.67708e-14	2.98955e-10	1.93487	0.296	0.044	Monocytes	aPD-L1 vs PBS
Eid1	1.68165e-14	2.99771e-10	-0.272069	0.373	0.617	Macrophages	aPD-L1 vs PBS
Apoe	1.6923e-14	3.01669e-10	-0.781809	0.542	0.725	Monocytes	aPD-L1 + aTGF-β vs aTGF-β
Ifitm3	1.74968e-14	3.11897e-10	0.258482	0.962	0.947	Macrophages	aPD-L1 + aTGF-β vs PBS
Samhd1	1.75305e-14	3.12499e-10	0.371857	0.65	0.476	Neutrophils	aPD-L1 vs PBS
Nfkbia	1.7657e-14	3.14754e-10	0.394023	0.944	0.807	Monocytes	aPD-L1 + aTGF-β vs PBS
Rps21	1.8223e-14	3.24843e-10	0.386946	1	0.981	ILC	aPD-L1 + aTGF-β vs PBS
Hcst	1.82642e-14	3.25577e-10	0.255962	0.639	0.454	T cells	aPD-L1 vs PBS
Arg2	1.85471e-14	3.3062e-10	0.493501	0.643	0.326	Monocytes	aPD-L1 vs PBS
Ms4a6d	1.95074e-14	3.47739e-10	-0.352495	0.825	0.896	Macrophages	aPD-L1 vs PBS
Jun	1.9895e-14	3.54648e-10	-0.332584	0.857	0.926	T cells	aPD-L1 + aTGF-β vs PBS
Igkc	2.16996e-14	3.86817e-10	0.309249	0.105	0.008	T cells	aPD-L1 + aTGF-β vs PBS
Atp5e	2.2313e-14	3.97752e-10	0.289225	0.695	0.513	B cells	aPD-L1 + aTGF-β vs PBS
Psme2	2.34582e-14	4.18165e-10	0.412418	0.787	0.571	Monocytes	aPD-L1 + aTGF-β vs aPD-L1
Samhd1	2.45202e-14	4.37097e-10	0.386006	0.567	0.361	Macrophages	aPD-L1 vs PBS
Lgals1	2.68675e-14	4.7894e-10	0.410497	0.653	0.34	Epithelial cells	aPD-L1 + aTGF-β vs aPD-L1
Rpsa	2.80344e-14	4.99741e-10	0.325958	0.909	0.91	Neutrophils	aPD-L1 vs PBS
Lgals1	2.83776e-14	5.05859e-10	-0.331582	0.377	0.6	T cells	aPD-L1 vs PBS
Crem	3.33531e-14	5.94553e-10	0.291051	0.323	0.125	B cells	aPD-L1 + aTGF-β vs PBS
Psmb8	3.37706e-14	6.01995e-10	-0.274124	0.759	0.818	T cells	aPD-L1 vs PBS
AY036118	3.42172e-14	6.09955e-10	-0.307158	0.651	0.789	T cells	aPD-L1 + aTGF-β vs PBS
Ms4a7	3.94107e-14	7.02535e-10	-0.351848	0.527	0.681	Macrophages	aPD-L1 + aTGF-β vs PBS
Upp1	4.06489e-14	7.24607e-10	0.273129	0.691	0.547	Neutrophils	aTGF-β vs PBS
Rsad2	4.70028e-14	8.37872e-10	-0.544592	0.665	0.716	Neutrophils	aPD-L1 + aTGF-β vs aTGF-β
S100a8	4.73852e-14	8.44688e-10	0.367202	0.946	0.935	Neutrophils	aPD-L1 + aTGF-β vs PBS
Gm47283	5.15209e-14	9.18412e-10	-0.505572	0.378	0.663	Monocytes	aPD-L1 + aTGF-β vs aPD-L1
Cd83	5.80516e-14	1.03483e-09	-0.356118	0.834	0.872	B cells	aTGF-β vs PBS
Kdm6b	5.81695e-14	1.03693e-09	0.351608	0.671	0.44	Monocytes	aPD-L1 + aTGF-β vs PBS
Nampt	6.17555e-14	1.10085e-09	0.296176	0.476	0.299	Neutrophils	aPD-L1 vs PBS
Rplp2	6.35995e-14	1.13373e-09	-0.265685	0.901	0.912	Neutrophils	aPD-L1 + aTGF-β vs aPD-L1
Rpl37a	6.43779e-14	1.1476e-09	0.535401	1	1	ILC	aPD-L1 vs PBS
Tmsb10	6.66992e-14	1.18898e-09	0.629656	0.952	0.724	Fibroblasts	aPD-L1 + aTGF-β vs aPD-L1
Gm26825	6.68822e-14	1.19224e-09	-0.253546	0.355	0.497	T cells	aPD-L1 + aTGF-β vs aPD-L1
Gbp4	6.92499e-14	1.23445e-09	0.350234	0.34	0.158	Macrophages	aPD-L1 vs PBS
Rplp2	7.31831e-14	1.30456e-09	0.287991	0.912	0.909	Neutrophils	aPD-L1 vs PBS
Rpl36	7.33698e-14	1.30789e-09	0.285185	0.983	0.927	Monocytes	aPD-L1 + aTGF-β vs PBS
Cxcl10	7.54544e-14	1.34505e-09	-0.811961	0.172	0.282	Neutrophils	aPD-L1 + aTGF-β vs aTGF-β
H2-D1	7.84593e-14	1.39862e-09	0.504294	1	1	Epithelial cells	aPD-L1 + aTGF-β vs PBS
Gadd45g	7.9823e-14	1.42292e-09	-0.2507	0.32	0.41	Tumor_cells	aPD-L1 + aTGF-β vs PBS
Gm10260	8.29817e-14	1.47923e-09	0.355042	0.705	0.513	Monocytes	aPD-L1 + aTGF-β vs PBS
Nfkbia	8.44537e-14	1.50547e-09	-0.432617	0.82	0.886	B cells	aTGF-β vs PBS
Psme2	1.02491e-13	1.827e-09	0.25171	0.535	0.424	T cells	aPD-L1 + aTGF-β vs aPD-L1
Rps3a1	1.20448e-13	2.14711e-09	-0.27818	0.978	0.985	Macrophages	aPD-L1 vs PBS
Plaur	1.2168e-13	2.16908e-09	0.492691	0.719	0.43	Monocytes	aPD-L1 vs PBS
Rps6	1.24459e-13	2.21861e-09	-0.260174	0.933	0.98	Macrophages	aPD-L1 vs PBS
Rpl39	1.25376e-13	2.23495e-09	0.295881	1	0.992	Epithelial cells	aPD-L1 + aTGF-β vs aPD-L1
Sqstm1	1.26167e-13	2.24905e-09	0.258749	0.449	0.299	Macrophages	aPD-L1 + aTGF-β vs PBS
Cfl1	1.27306e-13	2.26935e-09	-0.347405	0.944	0.994	Monocytes	aPD-L1 vs PBS
Rpl19	1.30293e-13	2.32261e-09	0.269222	0.927	0.924	Neutrophils	aPD-L1 vs PBS
Oasl1	1.41335e-13	2.51944e-09	0.377029	0.48	0.325	Macrophages	aPD-L1 + aTGF-β vs aTGF-β
Ier3	1.4357e-13	2.55927e-09	-0.342793	0.985	0.999	Neutrophils	aPD-L1 vs PBS
Junb	1.52314e-13	2.71514e-09	-0.316778	0.964	0.986	B cells	aTGF-β vs PBS
Klf2	1.57903e-13	2.81478e-09	0.295446	0.764	0.626	Macrophages	aPD-L1 + aTGF-β vs PBS
Rpl38	1.59624e-13	2.84546e-09	0.350854	0.996	0.993	ILC	aPD-L1 + aTGF-β vs aTGF-β
Rps4x	1.70942e-13	3.04722e-09	0.292142	0.987	0.981	Macrophages	aPD-L1 + aTGF-β vs aPD-L1
Klf2	1.76864e-13	3.15278e-09	-0.340594	0.831	0.901	T cells	aPD-L1 + aTGF-β vs PBS
Lars2	1.85711e-13	3.31049e-09	-0.340277	0.161	0.422	Epithelial cells	aPD-L1 + aTGF-β vs aPD-L1
Acod1	1.87406e-13	3.3407e-09	0.321278	0.86	0.75	Neutrophils	aPD-L1 vs PBS
Slfn2	1.87925e-13	3.34995e-09	0.266045	0.684	0.587	Neutrophils	aTGF-β vs PBS
Ifit3b	1.91021e-13	3.40514e-09	0.326814	0.308	0.179	Neutrophils	aTGF-β vs PBS
Sec61g	1.92185e-13	3.42589e-09	0.2683	0.49	0.276	B cells	aPD-L1 + aTGF-β vs PBS
Atf3	1.96619e-13	3.50493e-09	0.270501	0.388	0.248	Tumor_cells	aPD-L1 vs PBS
Slc38a2	2.06238e-13	3.6764e-09	-0.256683	0.665	0.793	T cells	aPD-L1 + aTGF-β vs aPD-L1
Trim30a	2.10509e-13	3.75254e-09	-0.253814	0.475	0.586	Neutrophils	aPD-L1 + aTGF-β vs aTGF-β
Nfkb1	2.20606e-13	3.93252e-09	0.26688	0.492	0.322	T cells	aPD-L1 + aTGF-β vs PBS
Ly6a	2.24891e-13	4.00891e-09	0.411322	0.718	0.639	Tumor_cells	aPD-L1 vs PBS
Ldha	2.35441e-13	4.19698e-09	-0.286911	0.912	0.937	Neutrophils	aPD-L1 + aTGF-β vs PBS
Rpl35a	2.48118e-13	4.42296e-09	0.312413	0.995	0.98	Epithelial cells	aPD-L1 + aTGF-β vs aPD-L1
Rpl15	2.57934e-13	4.59793e-09	0.250397	0.985	0.966	Macrophages	aPD-L1 + aTGF-β vs aPD-L1
Shisa5	2.73665e-13	4.87835e-09	-0.266892	0.786	0.824	T cells	aPD-L1 vs PBS
Lars2	2.95523e-13	5.26799e-09	0.530628	0.842	0.608	Monocytes	aPD-L1 vs PBS
Tnfaip2	3.09841e-13	5.52323e-09	0.406169	0.495	0.193	Monocytes	aPD-L1 vs PBS
Fcgr4	3.1557e-13	5.62536e-09	0.400313	0.593	0.496	Macrophages	aPD-L1 + aTGF-β vs PBS
Atf3	3.18282e-13	5.67369e-09	0.471974	0.896	0.768	Epithelial cells	aPD-L1 + aTGF-β vs aTGF-β
Gnai2	3.21266e-13	5.72689e-09	-0.273534	0.699	0.739	T cells	aPD-L1 vs PBS
Dusp1	3.28221e-13	5.85087e-09	-0.270774	0.642	0.806	B cells	aPD-L1 + aTGF-β vs PBS
Ccl4	3.35034e-13	5.97232e-09	0.453449	0.758	0.591	Neutrophils	aPD-L1 vs PBS
Gbp2b	3.46907e-13	6.18396e-09	0.267402	0.369	0.215	Macrophages	aPD-L1 + aTGF-β vs aTGF-β
Hspa1b	3.52573e-13	6.28497e-09	0.30208	0.51	0.373	Macrophages	aTGF-β vs PBS
Rpl5	3.88104e-13	6.91835e-09	-0.252302	0.993	0.996	Epithelial cells	aPD-L1 + aTGF-β vs aPD-L1
Mirt1	3.94369e-13	7.03002e-09	0.299181	0.547	0.422	Neutrophils	aPD-L1 + aTGF-β vs PBS
Fdps	4.00707e-13	7.14301e-09	-0.271026	0.411	0.508	Tumor_cells	aPD-L1 + aTGF-β vs aPD-L1
AY036118	4.19655e-13	7.48078e-09	-1.4385	0.652	1	DC	aPD-L1 + aTGF-β vs aPD-L1
H2-D1	4.27104e-13	7.61355e-09	0.533002	0.995	0.946	Fibroblasts	aPD-L1 + aTGF-β vs PBS
Isg20	4.34654e-13	7.74815e-09	-0.389667	0.546	0.618	Neutrophils	aPD-L1 + aTGF-β vs aTGF-β
Rpl34	4.41503e-13	7.87024e-09	0.255593	0.985	0.967	Monocytes	aPD-L1 + aTGF-β vs aTGF-β
Srrm2	4.69874e-13	8.37597e-09	-0.258685	0.714	0.784	T cells	aPD-L1 vs PBS
Rps21	5.24776e-13	9.35465e-09	0.796709	1	1	DC	aPD-L1 vs PBS
mt-Nd2	5.26574e-13	9.38671e-09	-0.48	0.929	0.978	ILC	aPD-L1 + aTGF-β vs aPD-L1
B2m	5.27139e-13	9.39679e-09	0.317214	0.993	0.975	Epithelial cells	aPD-L1 + aTGF-β vs aTGF-β
Sod2	5.27197e-13	9.39782e-09	0.312315	0.311	0.185	Neutrophils	aTGF-β vs PBS
Itm2b	5.28719e-13	9.42494e-09	-0.263794	0.804	0.851	T cells	aPD-L1 vs PBS
Eif5a	5.76786e-13	1.02818e-08	-0.383026	0.658	0.858	Monocytes	aPD-L1 vs PBS
Hist1h1c	5.95481e-13	1.06151e-08	-0.353382	0.404	0.601	B cells	aTGF-β vs PBS
Ier2	6.49457e-13	1.15772e-08	-0.311552	0.713	0.855	B cells	aPD-L1 + aTGF-β vs PBS
Sod2	6.6373e-13	1.18317e-08	0.333014	0.345	0.185	Neutrophils	aPD-L1 vs PBS
Lst1	7.00334e-13	1.24842e-08	0.425289	0.739	0.631	Macrophages	aPD-L1 vs PBS
Nfkb1	7.33707e-13	1.30791e-08	0.273303	0.514	0.322	T cells	aPD-L1 vs PBS
Park7	7.62302e-13	1.35888e-08	-0.267812	0.466	0.673	Macrophages	aPD-L1 vs PBS
mt-Nd3	8.45363e-13	1.50694e-08	0.312324	0.608	0.436	Macrophages	aPD-L1 vs PBS
Marcks	8.6706e-13	1.54562e-08	-0.689308	0.644	0.897	Fibroblasts	aPD-L1 + aTGF-β vs aPD-L1
Ms4a7	8.75599e-13	1.56084e-08	-0.44732	0.455	0.681	Macrophages	aPD-L1 vs PBS
Igfbp4	9.58698e-13	1.70898e-08	0.297573	0.597	0.486	Tumor_cells	aPD-L1 vs PBS
Prelid1	9.78139e-13	1.74363e-08	-0.378126	0.372	0.649	Monocytes	aPD-L1 vs PBS
Ccl4	9.78682e-13	1.7446e-08	0.32898	0.722	0.591	Neutrophils	aPD-L1 + aTGF-β vs PBS
Rplp0	1.03916e-12	1.85241e-08	-0.252992	0.902	0.926	Neutrophils	aPD-L1 + aTGF-β vs aPD-L1
Socs1	1.08854e-12	1.94044e-08	0.419414	0.453	0.218	Monocytes	aPD-L1 + aTGF-β vs PBS
Ubc	1.11324e-12	1.98446e-08	0.395056	0.934	0.826	Monocytes	aPD-L1 vs PBS
Vps37b	1.12024e-12	1.99695e-08	0.383293	0.593	0.396	B cells	aPD-L1 + aTGF-β vs PBS
Cdkn1a	1.16916e-12	2.08415e-08	-0.274389	0.778	0.817	Neutrophils	aPD-L1 + aTGF-β vs PBS
Nfkbia	1.33685e-12	2.38307e-08	-0.367492	0.782	0.886	B cells	aPD-L1 + aTGF-β vs PBS
Rps5	1.37281e-12	2.44716e-08	0.300105	0.988	0.978	Macrophages	aPD-L1 + aTGF-β vs aPD-L1
Fth1	1.41119e-12	2.51558e-08	-0.25751	1	1	Neutrophils	aPD-L1 vs PBS
Pid1	1.42174e-12	2.5344e-08	-0.56983	0.628	0.835	Monocytes	aPD-L1 vs PBS
Ier2	1.46154e-12	2.60535e-08	-0.309852	0.677	0.855	B cells	aTGF-β vs PBS
Klf2	1.55707e-12	2.77563e-08	0.870125	0.883	0.5	Epithelial cells	aPD-L1 + aTGF-β vs PBS
Cxcl10	1.60189e-12	2.85553e-08	0.305881	0.172	0.07	Neutrophils	aPD-L1 + aTGF-β vs PBS
Ppia	1.75608e-12	3.13038e-08	-0.255646	0.993	0.998	Macrophages	aPD-L1 vs PBS
Ccl12	1.77006e-12	3.1553e-08	0.345307	0.589	0.451	Macrophages	aTGF-β vs PBS
H2-K1	1.93311e-12	3.44596e-08	0.469366	0.989	0.913	Fibroblasts	aPD-L1 + aTGF-β vs PBS
Ighg1	1.97266e-12	3.51646e-08	1.39832	0.158	0.003	Monocytes	aPD-L1 vs PBS
Cox5a	2.02468e-12	3.6092e-08	0.272264	0.806	0.608	Macrophages	aPD-L1 + aTGF-β vs aPD-L1
Tnfaip2	2.05068e-12	3.65554e-08	0.34031	0.438	0.193	Monocytes	aPD-L1 + aTGF-β vs PBS
Dusp5	2.06762e-12	3.68574e-08	0.386221	0.554	0.31	Monocytes	aPD-L1 + aTGF-β vs PBS
Lars2	2.1013e-12	3.74578e-08	0.455743	0.728	0.59	Macrophages	aPD-L1 vs PBS
Gbp2b	2.18164e-12	3.88899e-08	0.387064	0.646	0.396	Monocytes	aPD-L1 + aTGF-β vs PBS
Dusp2	2.28032e-12	4.0649e-08	-0.34047	0.606	0.715	B cells	aPD-L1 + aTGF-β vs PBS
Gbp3	2.35423e-12	4.19665e-08	0.262544	0.388	0.26	Tumor_cells	aPD-L1 vs PBS
Ifitm2	2.42998e-12	4.33169e-08	0.271014	0.963	0.905	Neutrophils	aPD-L1 + aTGF-β vs aPD-L1
Irf1	2.5244e-12	4.5e-08	0.599447	0.633	0.295	Fibroblasts	aPD-L1 + aTGF-β vs PBS
Fstl1	2.72972e-12	4.86599e-08	-0.676779	0.941	0.954	Fibroblasts	aPD-L1 + aTGF-β vs aPD-L1
Gm42418	2.74868e-12	4.8998e-08	-0.476939	1	1	ILC	aPD-L1 + aTGF-β vs aPD-L1
Rpl34	2.77756e-12	4.95128e-08	0.364996	1	1	ILC	aPD-L1 + aTGF-β vs PBS
H2-D1	2.94878e-12	5.25649e-08	0.484083	0.995	0.985	Fibroblasts	aPD-L1 + aTGF-β vs aTGF-β
Il1a	3.02718e-12	5.39625e-08	0.320472	0.181	0.095	Neutrophils	aPD-L1 + aTGF-β vs aTGF-β
Rpl18	3.04814e-12	5.43362e-08	0.326808	1	1	ILC	aPD-L1 + aTGF-β vs aPD-L1
Marcksl1	3.08e-12	5.49041e-08	0.308609	0.593	0.479	Neutrophils	aPD-L1 + aTGF-β vs PBS
Htra3	3.17044e-12	5.65162e-08	-0.646968	0.569	0.874	Fibroblasts	aPD-L1 + aTGF-β vs aPD-L1
Cxcl2	3.50112e-12	6.2411e-08	0.260544	0.439	0.176	Epithelial cells	aPD-L1 + aTGF-β vs aPD-L1
Ppp1r3b	3.6142e-12	6.44267e-08	-0.298925	0.328	0.472	Neutrophils	aPD-L1 vs PBS
Pde4b	3.61521e-12	6.44447e-08	0.35444	0.518	0.291	Monocytes	aPD-L1 + aTGF-β vs PBS
Cxcl14	3.61581e-12	6.44554e-08	-0.34888	0.418	0.633	Macrophages	aPD-L1 vs PBS
Socs1	3.82168e-12	6.81254e-08	0.307096	0.453	0.228	Monocytes	aPD-L1 + aTGF-β vs aTGF-β
Adgre5	4.00282e-12	7.13543e-08	0.289524	0.328	0.157	Macrophages	aPD-L1 vs PBS
Tnfaip3	4.11945e-12	7.34334e-08	0.390796	0.602	0.304	Monocytes	aPD-L1 vs PBS
Crip1	4.21999e-12	7.52255e-08	0.640444	0.866	0.83	Macrophages	aPD-L1 vs PBS
Rps27	4.37981e-12	7.80745e-08	-0.286471	0.987	0.993	Macrophages	aPD-L1 + aTGF-β vs aPD-L1
Prkca	4.38654e-12	7.81945e-08	0.283239	0.455	0.29	T cells	aPD-L1 vs PBS
Cd36	4.8446e-12	8.63598e-08	0.39029	0.347	0.17	Macrophages	aPD-L1 vs PBS
Icam1	4.90405e-12	8.74195e-08	0.278329	0.2	0.099	Neutrophils	aTGF-β vs PBS
Gm47283	4.9178e-12	8.76647e-08	-0.616863	0.566	0.778	ILC	aPD-L1 + aTGF-β vs aPD-L1
Arhgdib	5.22597e-12	9.31582e-08	-0.25606	0.671	0.762	T cells	aPD-L1 vs PBS
Rpl22	5.25225e-12	9.36266e-08	0.318331	0.978	0.969	Epithelial cells	aPD-L1 + aTGF-β vs aPD-L1
Col14a1	5.44963e-12	9.71451e-08	-0.661221	0.633	0.908	Fibroblasts	aPD-L1 + aTGF-β vs aPD-L1
Rpl36	6.03587e-12	1.07595e-07	0.288719	0.894	0.908	Neutrophils	aPD-L1 vs PBS
Spp1	6.23828e-12	1.11204e-07	0.954046	0.675	0.5	Macrophages	aPD-L1 + aTGF-β vs aPD-L1
Pf4	6.69212e-12	1.19294e-07	-0.603148	0.239	0.483	Macrophages	aPD-L1 vs PBS
Rpl37	7.08471e-12	1.26292e-07	0.477435	1	0.991	ILC	aPD-L1 vs PBS
Ppp1r14b	7.17563e-12	1.27913e-07	-0.282337	0.422	0.613	Macrophages	aPD-L1 vs PBS
Samhd1	7.3109e-12	1.30324e-07	0.271504	0.499	0.361	Macrophages	aPD-L1 + aTGF-β vs PBS
Rps29	7.35472e-12	1.31105e-07	0.521618	1	1	ILC	aPD-L1 vs PBS
Fn1	7.41368e-12	1.32156e-07	-0.706059	0.92	0.954	Fibroblasts	aPD-L1 + aTGF-β vs aPD-L1
Rpl37	7.45899e-12	1.32964e-07	0.758225	1	1	DC	aPD-L1 vs PBS
Rpl39	7.52321e-12	1.34109e-07	0.945812	1	1	DC	aPD-L1 vs PBS
Serf2	7.54616e-12	1.34518e-07	0.321322	0.923	0.762	Epithelial cells	aPD-L1 + aTGF-β vs aPD-L1
Ifrd1	7.74611e-12	1.38082e-07	0.34206	0.843	0.623	Monocytes	aPD-L1 + aTGF-β vs PBS
Btg2	7.74821e-12	1.3812e-07	-0.276313	0.905	0.926	B cells	aPD-L1 vs PBS
Rpl41	7.87805e-12	1.40434e-07	0.363928	1	1	Fibroblasts	aPD-L1 + aTGF-β vs aPD-L1
Igfbp5	7.87967e-12	1.40463e-07	1.15296	0.667	0.242	Fibroblasts	aPD-L1 vs PBS
Marcksl1	8.11824e-12	1.44716e-07	0.295075	0.59	0.479	Neutrophils	aTGF-β vs PBS
Rps8	8.21325e-12	1.46409e-07	0.275135	0.932	0.928	Neutrophils	aPD-L1 vs PBS
Tnfaip3	8.29159e-12	1.47806e-07	0.276162	0.745	0.554	T cells	aPD-L1 vs PBS
Rps27	8.31587e-12	1.48239e-07	0.602064	1	1	ILC	aPD-L1 vs PBS
Dusp1	8.69922e-12	1.55072e-07	-0.263263	0.672	0.806	B cells	aPD-L1 vs PBS
Rplp0	8.74741e-12	1.55931e-07	0.29297	0.926	0.926	Neutrophils	aPD-L1 vs PBS
Rgs10	9.02486e-12	1.60877e-07	0.255448	0.695	0.455	Macrophages	aPD-L1 + aTGF-β vs aPD-L1
Rpl22l1	9.04893e-12	1.61306e-07	0.434142	0.745	0.513	Monocytes	aPD-L1 vs PBS
Il1rn	9.06368e-12	1.61569e-07	0.271121	0.75	0.652	Neutrophils	aPD-L1 + aTGF-β vs PBS
Arpc1b	9.63393e-12	1.71734e-07	-0.313745	0.944	0.991	Monocytes	aPD-L1 vs PBS
Junb	9.71498e-12	1.73179e-07	-0.298391	0.979	0.986	B cells	aPD-L1 + aTGF-β vs PBS
Jun	9.87258e-12	1.75989e-07	-0.338443	0.974	0.988	Neutrophils	aPD-L1 + aTGF-β vs PBS
Smad7	9.91872e-12	1.76811e-07	-0.571273	0.662	0.83	ILC	aPD-L1 + aTGF-β vs aPD-L1
Nfe2l2	1.00049e-11	1.78348e-07	0.397093	0.554	0.316	Monocytes	aPD-L1 + aTGF-β vs PBS
H2-DMb1	1.17541e-11	2.09528e-07	0.266316	0.515	0.374	Macrophages	aPD-L1 + aTGF-β vs aTGF-β
Gm10076	1.19228e-11	2.12535e-07	0.529694	0.874	0.495	ILC	aPD-L1 vs PBS
Tgfbi	1.27594e-11	2.2745e-07	-0.346278	0.761	0.874	Macrophages	aPD-L1 vs PBS
Rpl37a	1.30077e-11	2.31875e-07	-0.288888	0.99	0.995	Monocytes	aPD-L1 + aTGF-β vs aPD-L1
Rel	1.30897e-11	2.33336e-07	0.371906	0.525	0.291	Monocytes	aPD-L1 + aTGF-β vs PBS
Ccl3	1.31272e-11	2.34005e-07	0.304596	0.615	0.461	Macrophages	aPD-L1 + aTGF-β vs PBS
Rpl37a	1.38977e-11	2.4774e-07	0.712798	1	1	DC	aPD-L1 vs PBS
Rps27	1.40376e-11	2.50234e-07	0.858766	1	1	DC	aPD-L1 vs PBS
B2m	1.43611e-11	2.56001e-07	0.605271	0.993	0.882	Epithelial cells	aPD-L1 + aTGF-β vs PBS
Ifitm2	1.45845e-11	2.59983e-07	-0.322807	0.905	0.965	Neutrophils	aPD-L1 vs PBS
Rpl36	1.58349e-11	2.82273e-07	0.337733	1	1	ILC	aPD-L1 + aTGF-β vs PBS
Gatm	1.6172e-11	2.88281e-07	-0.356844	0.638	0.792	Macrophages	aPD-L1 vs PBS
AC160336.1	1.67742e-11	2.99016e-07	-0.265055	0.525	0.648	B cells	aPD-L1 + aTGF-β vs aPD-L1
Zfp36	1.72022e-11	3.06647e-07	-0.298317	0.708	0.823	B cells	aPD-L1 + aTGF-β vs PBS
Rpl10a	1.73874e-11	3.09948e-07	0.27643	0.96	0.918	Macrophages	aPD-L1 + aTGF-β vs aPD-L1
Fst	1.78428e-11	3.18065e-07	0.283806	0.388	0.27	Tumor_cells	aPD-L1 vs PBS
Slfn4	1.82603e-11	3.25509e-07	-0.258031	0.846	0.853	Neutrophils	aPD-L1 + aTGF-β vs aTGF-β
Cryab	1.83565e-11	3.27224e-07	-0.257747	0.443	0.505	Tumor_cells	aPD-L1 + aTGF-β vs aTGF-β
Cr2	1.89643e-11	3.38058e-07	0.260297	0.473	0.265	B cells	aTGF-β vs PBS
Hsp90aa1	1.95321e-11	3.4818e-07	-0.298172	0.979	0.989	B cells	aTGF-β vs PBS
Ltb	1.9885e-11	3.54469e-07	-0.346192	0.62	0.704	B cells	aPD-L1 vs PBS
Sdf4	2.00917e-11	3.58154e-07	0.253118	0.461	0.331	T cells	aPD-L1 + aTGF-β vs aPD-L1
Pkm	2.04788e-11	3.65055e-07	-0.295027	0.653	0.73	T cells	aPD-L1 vs PBS
mt-Atp6	2.17023e-11	3.86864e-07	-0.402806	1	1	ILC	aPD-L1 + aTGF-β vs aPD-L1
Cd34	2.20158e-11	3.92453e-07	-0.602789	0.479	0.828	Fibroblasts	aPD-L1 + aTGF-β vs aPD-L1
Rplp2	2.2948e-11	4.0907e-07	0.280661	0.99	0.981	Monocytes	aPD-L1 vs PBS
Btg2	2.54557e-11	4.53773e-07	-0.261459	0.838	0.926	B cells	aTGF-β vs PBS
Fbn1	2.61459e-11	4.66077e-07	-0.758851	0.782	0.92	Fibroblasts	aPD-L1 + aTGF-β vs aPD-L1
Cmah	2.73409e-11	4.87378e-07	-0.385136	0.165	0.54	Fibroblasts	aPD-L1 + aTGF-β vs aPD-L1
B2m	2.95161e-11	5.26155e-07	0.492654	1	0.919	Fibroblasts	aPD-L1 + aTGF-β vs PBS
Ccl4	3.04695e-11	5.43149e-07	0.321111	0.757	0.653	Macrophages	aTGF-β vs PBS
F10	3.23236e-11	5.762e-07	0.320081	0.438	0.203	Monocytes	aPD-L1 + aTGF-β vs PBS
C1qa	3.25203e-11	5.79706e-07	0.441939	0.822	0.69	Macrophages	aPD-L1 + aTGF-β vs aPD-L1
Hspa1b	3.31692e-11	5.91275e-07	-0.603939	0.45	0.593	B cells	aPD-L1 vs PBS
Cyr61	3.42233e-11	6.10064e-07	-0.276118	0.492	0.543	Tumor_cells	aPD-L1 + aTGF-β vs PBS
Hspa1b	3.44962e-11	6.14929e-07	-0.285774	0.606	0.721	T cells	aPD-L1 + aTGF-β vs aTGF-β
Psmb8	3.62755e-11	6.46647e-07	-0.465514	0.837	0.953	ILC	aPD-L1 vs PBS
Rpl35a	3.76142e-11	6.70512e-07	0.696625	1	1	DC	aPD-L1 vs PBS
Rps29	3.93162e-11	7.00851e-07	0.273245	1	1	ILC	aPD-L1 + aTGF-β vs aTGF-β
Lrrn4cl	4.02318e-11	7.17172e-07	-0.469209	0.223	0.598	Fibroblasts	aPD-L1 + aTGF-β vs aPD-L1
Rps21	4.02872e-11	7.18159e-07	0.505552	1	0.981	ILC	aPD-L1 vs PBS
Ifi27l2a	4.22799e-11	7.53681e-07	-0.357443	0.59	0.716	Neutrophils	aPD-L1 + aTGF-β vs aPD-L1
Srgn	4.23048e-11	7.54125e-07	-0.312288	0.885	0.905	Macrophages	aTGF-β vs PBS
Lst1	4.42144e-11	7.88166e-07	0.315765	0.556	0.412	Neutrophils	aPD-L1 vs PBS
Selenom	4.44037e-11	7.91541e-07	0.50167	0.423	0.316	Macrophages	aPD-L1 + aTGF-β vs PBS
Crem	4.54255e-11	8.09754e-07	0.256608	0.3	0.125	B cells	aPD-L1 vs PBS
Icam1	4.68036e-11	8.34321e-07	0.33166	0.215	0.099	Neutrophils	aPD-L1 vs PBS
Igfbp5	4.74059e-11	8.45057e-07	-1.17207	0.319	0.667	Fibroblasts	aPD-L1 + aTGF-β vs aPD-L1
Hist1h2bc	4.754e-11	8.47449e-07	-0.265974	0.174	0.278	B cells	aPD-L1 + aTGF-β vs aPD-L1
Csf1	5.07882e-11	9.0535e-07	0.271198	0.444	0.279	Neutrophils	aPD-L1 vs PBS
Klf2	5.20381e-11	9.2763e-07	-0.427035	0.967	0.976	Neutrophils	aPD-L1 + aTGF-β vs PBS
Ltb	5.26014e-11	9.37672e-07	-0.298837	0.746	0.822	T cells	aPD-L1 vs PBS
Lars2	5.44196e-11	9.70083e-07	-0.50817	0.34	0.747	Fibroblasts	aPD-L1 + aTGF-β vs aPD-L1
Bst2	5.9063e-11	1.05286e-06	-0.439233	0.634	0.767	Monocytes	aPD-L1 + aTGF-β vs aTGF-β
Cd52	6.39296e-11	1.13961e-06	0.254918	0.823	0.757	Neutrophils	aPD-L1 vs PBS
Ms4a6c	6.41193e-11	1.14299e-06	-0.389216	0.832	0.905	Monocytes	aPD-L1 vs PBS
Rps5	6.48327e-11	1.15571e-06	0.325457	1	1	ILC	aPD-L1 + aTGF-β vs aPD-L1
Igfbp6	6.49265e-11	1.15738e-06	-0.760694	0.707	0.897	Fibroblasts	aPD-L1 + aTGF-β vs aPD-L1
AY036118	6.70821e-11	1.19581e-06	-1.55079	0.698	1	NK cells	aPD-L1 + aTGF-β vs aPD-L1
Rpl17	6.87172e-11	1.22495e-06	-0.251459	0.995	1	Epithelial cells	aPD-L1 + aTGF-β vs aPD-L1
Spag9	6.87476e-11	1.22549e-06	0.301807	0.719	0.519	Monocytes	aPD-L1 + aTGF-β vs PBS
Bst2	6.88456e-11	1.22724e-06	-0.374866	0.634	0.785	Monocytes	aPD-L1 + aTGF-β vs PBS
Slfn5	7.02167e-11	1.25168e-06	-0.282019	0.38	0.474	Neutrophils	aPD-L1 + aTGF-β vs aTGF-β
Irf1	7.16749e-11	1.27768e-06	0.468405	0.437	0.221	Epithelial cells	aPD-L1 + aTGF-β vs aTGF-β
Ccl4	7.25785e-11	1.29378e-06	0.377413	0.7	0.591	Neutrophils	aTGF-β vs PBS
Socs3	7.66086e-11	1.36563e-06	-0.313351	0.693	0.754	Neutrophils	aTGF-β vs PBS
Pfn1	8.138e-11	1.45068e-06	0.28191	0.998	0.985	Monocytes	aPD-L1 + aTGF-β vs aPD-L1
Uba52	8.56291e-11	1.52642e-06	0.284943	0.454	0.199	Monocytes	aPD-L1 vs PBS
Cd274	8.70643e-11	1.55201e-06	0.467283	0.628	0.373	Monocytes	aPD-L1 vs PBS
Rpl38	8.76018e-11	1.56159e-06	-0.293276	0.959	0.964	Monocytes	aPD-L1 + aTGF-β vs aPD-L1
Pf4	8.92469e-11	1.59091e-06	-0.627862	0.348	0.483	Macrophages	aPD-L1 + aTGF-β vs PBS
Dennd4a	9.43237e-11	1.68141e-06	-0.291869	0.528	0.684	B cells	aTGF-β vs PBS
Sh3bgrl3	1.00143e-10	1.78515e-06	-0.253624	0.721	0.749	T cells	aPD-L1 vs PBS
Cytip	1.0079e-10	1.79668e-06	0.355388	0.668	0.468	Monocytes	aPD-L1 + aTGF-β vs PBS
Tgfbi	1.02984e-10	1.83579e-06	-0.432151	0.768	0.877	Monocytes	aPD-L1 + aTGF-β vs PBS
Nr4a1	1.03333e-10	1.84202e-06	0.26048	0.295	0.14	Macrophages	aPD-L1 vs PBS
Atrx	1.03731e-10	1.84912e-06	-0.280577	0.366	0.506	T cells	aPD-L1 vs PBS
Icam1	1.05837e-10	1.88666e-06	0.304711	0.443	0.247	Monocytes	aPD-L1 + aTGF-β vs aTGF-β
Dennd4a	1.11008e-10	1.97883e-06	0.410294	0.51	0.256	Monocytes	aPD-L1 vs PBS
Gm10260	1.13294e-10	2.01958e-06	-0.25533	0.794	0.914	Epithelial cells	aPD-L1 + aTGF-β vs aPD-L1
H2-K1	1.13984e-10	2.03189e-06	0.468965	0.998	0.956	Epithelial cells	aPD-L1 + aTGF-β vs PBS
Samsn1	1.19926e-10	2.13781e-06	0.307086	0.437	0.262	B cells	aPD-L1 + aTGF-β vs PBS
Cfl1	1.2207e-10	2.17602e-06	0.285002	0.973	0.944	Monocytes	aPD-L1 + aTGF-β vs aPD-L1
Lgals1	1.2732e-10	2.26961e-06	-0.401077	0.84	0.911	Monocytes	aPD-L1 + aTGF-β vs PBS
Tmx4	1.31728e-10	2.34819e-06	-0.26849	0.244	0.376	Macrophages	aPD-L1 + aTGF-β vs aTGF-β
Cd274	1.32046e-10	2.35384e-06	0.381763	0.666	0.478	Monocytes	aPD-L1 + aTGF-β vs aTGF-β
Hspa1b	1.3343e-10	2.37852e-06	-0.324144	0.408	0.593	B cells	aPD-L1 + aTGF-β vs PBS
Rps3a1	1.37424e-10	2.44971e-06	0.261624	0.909	0.926	Neutrophils	aPD-L1 vs PBS
Rpl36	1.45294e-10	2.59002e-06	0.441934	1	1	ILC	aPD-L1 vs PBS
Hist1h2bc	1.50359e-10	2.68031e-06	-0.402425	0.157	0.305	B cells	aTGF-β vs PBS
Ly6a	1.53376e-10	2.73408e-06	0.336069	0.687	0.428	Epithelial cells	aPD-L1 + aTGF-β vs aTGF-β
Iglc2	1.54767e-10	2.75888e-06	-0.273584	0.768	0.858	B cells	aPD-L1 + aTGF-β vs PBS
Thbs1	1.54828e-10	2.75996e-06	0.271007	0.138	0.056	Neutrophils	aTGF-β vs PBS
Scara3	1.71149e-10	3.0509e-06	-0.471017	0.255	0.621	Fibroblasts	aPD-L1 + aTGF-β vs aPD-L1
Clec3b	1.71263e-10	3.05294e-06	-0.666244	0.676	0.897	Fibroblasts	aPD-L1 + aTGF-β vs aPD-L1
Rpl22	1.7488e-10	3.11741e-06	0.436767	0.957	0.885	Fibroblasts	aPD-L1 + aTGF-β vs aPD-L1
Ifi27l2a	1.78945e-10	3.18987e-06	0.34309	0.672	0.55	T cells	aPD-L1 + aTGF-β vs PBS
Hal	1.81759e-10	3.24003e-06	0.257805	0.289	0.172	Macrophages	aPD-L1 + aTGF-β vs aTGF-β
Tnf	1.83219e-10	3.26606e-06	0.306106	0.24	0.137	Neutrophils	aPD-L1 + aTGF-β vs PBS
Rpl38	1.98096e-10	3.53127e-06	0.313263	0.996	0.991	ILC	aPD-L1 + aTGF-β vs PBS
Nfix	2.13768e-10	3.81063e-06	-0.300615	0.33	0.594	Epithelial cells	aPD-L1 + aTGF-β vs aPD-L1
Ly6e	2.26735e-10	4.04178e-06	-0.255568	0.664	0.723	Neutrophils	aPD-L1 + aTGF-β vs aTGF-β
Rpl34	2.39746e-10	4.27371e-06	0.343217	0.974	0.975	Monocytes	aPD-L1 vs PBS
Nfkbia	2.41704e-10	4.30861e-06	-0.37941	0.795	0.886	B cells	aPD-L1 vs PBS
H2-Q7	2.42916e-10	4.33022e-06	0.254195	0.534	0.356	Macrophages	aPD-L1 vs PBS
Pamr1	2.46391e-10	4.39217e-06	-0.451011	0.17	0.529	Fibroblasts	aPD-L1 + aTGF-β vs aPD-L1
Ccl2	2.64312e-10	4.71163e-06	0.28778	0.692	0.565	Macrophages	aPD-L1 + aTGF-β vs PBS
Ccr2	2.67003e-10	4.7596e-06	-0.27838	0.376	0.491	Macrophages	aPD-L1 + aTGF-β vs PBS
Gas7	2.707e-10	4.8255e-06	-0.727974	0.33	0.678	Fibroblasts	aPD-L1 + aTGF-β vs aPD-L1
Hmgb2	2.73427e-10	4.87411e-06	0.263565	0.782	0.564	B cells	aPD-L1 vs PBS
Ndel1	2.826e-10	5.03762e-06	-0.293229	0.498	0.611	Neutrophils	aPD-L1 vs PBS
Rpl18a	2.83305e-10	5.0502e-06	0.287649	1	1	ILC	aPD-L1 + aTGF-β vs aPD-L1
Ly6e	2.97693e-10	5.30667e-06	0.305007	0.854	0.759	Macrophages	aPD-L1 vs PBS
Rps28	3.20107e-10	5.70623e-06	-0.642827	0.939	1	DC	aPD-L1 + aTGF-β vs aPD-L1
Rpl35	3.72182e-10	6.63451e-06	0.32929	0.923	0.816	Monocytes	aPD-L1 vs PBS
Fth1	3.90951e-10	6.9691e-06	-0.285964	1	1	Macrophages	aPD-L1 vs PBS
Dpt	3.95444e-10	7.04918e-06	-0.609661	0.702	0.908	Fibroblasts	aPD-L1 + aTGF-β vs aPD-L1
Gapdh	4.13089e-10	7.36372e-06	0.274857	0.99	0.955	Macrophages	aPD-L1 + aTGF-β vs aPD-L1
Pgam1	4.28146e-10	7.63214e-06	-0.300331	0.848	0.923	Neutrophils	aPD-L1 vs PBS
Sem1	4.28794e-10	7.64368e-06	0.305659	0.944	0.902	Monocytes	aPD-L1 vs PBS
Sh3bgrl3	4.31239e-10	7.68726e-06	-0.319832	0.852	0.908	Monocytes	aPD-L1 vs PBS
Ifrd1	4.3138e-10	7.68979e-06	0.438836	0.867	0.623	Monocytes	aPD-L1 vs PBS
Vps37b	4.31721e-10	7.69585e-06	0.337613	0.595	0.396	B cells	aPD-L1 vs PBS
Rpl34	4.41444e-10	7.86918e-06	0.658233	1	1	DC	aPD-L1 vs PBS
Atf3	4.55035e-10	8.11145e-06	0.385158	0.913	0.826	Monocytes	aTGF-β vs PBS
Rpl38	4.65848e-10	8.30421e-06	0.631413	1	1	DC	aPD-L1 vs PBS
Lgals1	4.68406e-10	8.34981e-06	0.434445	0.504	0.377	T cells	aPD-L1 + aTGF-β vs aPD-L1
Ubald2	4.82028e-10	8.59264e-06	0.279612	0.479	0.346	T cells	aPD-L1 + aTGF-β vs PBS
AW112010	4.89537e-10	8.72649e-06	0.529621	0.922	0.748	ILC	aPD-L1 + aTGF-β vs aPD-L1
Rpl38	4.91125e-10	8.75479e-06	0.444034	1	0.991	ILC	aPD-L1 vs PBS
Clec4e	5.02225e-10	8.95266e-06	0.316656	0.794	0.669	Neutrophils	aPD-L1 vs PBS
Rps29	5.08825e-10	9.07031e-06	0.642486	1	1	DC	aPD-L1 vs PBS
Tnfaip3	5.24893e-10	9.35675e-06	0.291103	0.568	0.396	Neutrophils	aPD-L1 vs PBS
Wfdc17	5.28767e-10	9.42581e-06	1.30089	0.407	0.259	Macrophages	aPD-L1 vs PBS
Cox8a	5.32847e-10	9.49853e-06	0.294374	0.973	0.895	Epithelial cells	aPD-L1 + aTGF-β vs aPD-L1
Plaur	5.36074e-10	9.55605e-06	0.376188	0.634	0.43	Monocytes	aPD-L1 + aTGF-β vs PBS
Scara5	5.51749e-10	9.83548e-06	-0.46338	0.213	0.563	Fibroblasts	aPD-L1 + aTGF-β vs aPD-L1
Fos	5.95603e-10	1.06172e-05	-0.393132	0.971	0.994	Neutrophils	aPD-L1 vs PBS
Dusp2	5.95627e-10	1.06176e-05	0.256154	0.261	0.119	Macrophages	aPD-L1 vs PBS
Rps28	6.14037e-10	1.09458e-05	-0.302062	0.923	0.944	Monocytes	aPD-L1 + aTGF-β vs aPD-L1
Rpl22l1	6.17485e-10	1.10073e-05	0.264174	0.707	0.513	Monocytes	aPD-L1 + aTGF-β vs PBS
Il1b	6.45111e-10	1.14997e-05	0.488706	0.823	0.699	Monocytes	aPD-L1 + aTGF-β vs PBS
Actb	6.49475e-10	1.15775e-05	-0.347842	1	1	ILC	aPD-L1 + aTGF-β vs aTGF-β
Rpl35	6.62148e-10	1.18034e-05	0.287577	0.785	0.824	Neutrophils	aPD-L1 vs PBS
Slfn4	6.70945e-10	1.19603e-05	-0.530823	0.361	0.529	Monocytes	aPD-L1 + aTGF-β vs aTGF-β
mt-Co3	6.74507e-10	1.20238e-05	-0.368068	0.996	1	ILC	aPD-L1 + aTGF-β vs aPD-L1
Ccl5	7.22709e-10	1.2883e-05	0.371192	0.178	0.083	Macrophages	aPD-L1 + aTGF-β vs PBS
Selenom	7.25368e-10	1.29304e-05	0.431528	0.47	0.316	Macrophages	aPD-L1 vs PBS
Nfkbia	7.39762e-10	1.3187e-05	0.36968	0.908	0.807	Monocytes	aPD-L1 vs PBS
Irf1	7.47818e-10	1.33306e-05	0.606735	0.678	0.295	Fibroblasts	aPD-L1 vs PBS
Adgre5	7.74006e-10	1.37974e-05	0.320533	0.521	0.291	Monocytes	aPD-L1 + aTGF-β vs PBS
Rps29	7.93186e-10	1.41393e-05	0.282053	1	1	ILC	aPD-L1 + aTGF-β vs PBS
Rpl30	8.12519e-10	1.4484e-05	0.25082	1	0.992	Epithelial cells	aPD-L1 + aTGF-β vs aPD-L1
Fgl2	8.18039e-10	1.45824e-05	0.323924	0.44	0.277	Macrophages	aPD-L1 vs PBS
Fos	8.19866e-10	1.46149e-05	-0.366907	0.857	0.872	T cells	aPD-L1 vs PBS
AY036118	8.25272e-10	1.47113e-05	1.22398	1	0.792	DC	aPD-L1 vs PBS
Arg2	8.30062e-10	1.47967e-05	0.314686	0.603	0.44	Monocytes	aPD-L1 + aTGF-β vs aTGF-β
Actb	8.53621e-10	1.52167e-05	-0.424053	1	1	ILC	aPD-L1 vs PBS
C1qc	8.73615e-10	1.55731e-05	0.391279	0.812	0.69	Macrophages	aPD-L1 + aTGF-β vs aPD-L1
Rsad2	9.17269e-10	1.63512e-05	0.479952	0.399	0.232	Macrophages	aPD-L1 vs PBS
Gatm	9.22163e-10	1.64385e-05	-0.274766	0.705	0.792	Macrophages	aPD-L1 + aTGF-β vs PBS
Ubc	9.23725e-10	1.64663e-05	0.388644	0.903	0.866	Epithelial cells	aPD-L1 + aTGF-β vs aTGF-β
Rpl34	9.2732e-10	1.65304e-05	0.294982	1	1	ILC	aPD-L1 + aTGF-β vs aTGF-β
Gm42418	9.52913e-10	1.69866e-05	0.492437	1	1	Fibroblasts	aPD-L1 vs PBS
Rilpl2	9.67672e-10	1.72497e-05	0.253372	0.446	0.234	Monocytes	aPD-L1 + aTGF-β vs PBS
Cxcl9	1.04133e-09	1.85627e-05	0.791484	0.351	0.192	Macrophages	aPD-L1 vs PBS
Ccr7	1.04964e-09	1.87108e-05	-0.263816	0.58	0.735	B cells	aTGF-β vs PBS
Ly6a	1.04986e-09	1.87147e-05	0.2546	0.166	0.088	B cells	aPD-L1 + aTGF-β vs aPD-L1
Rps4x	1.05217e-09	1.8756e-05	0.329496	0.996	1	ILC	aPD-L1 + aTGF-β vs aPD-L1
Lgals1	1.08393e-09	1.93221e-05	-0.469026	0.781	0.911	Monocytes	aPD-L1 vs PBS
Ltb	1.08881e-09	1.94091e-05	-0.276539	0.603	0.704	B cells	aPD-L1 + aTGF-β vs PBS
Dnaja1	1.10925e-09	1.97735e-05	0.276393	0.937	0.862	T cells	aPD-L1 vs PBS
mt-Atp6	1.15975e-09	2.06737e-05	-0.374715	0.995	1	Fibroblasts	aPD-L1 + aTGF-β vs PBS
Rac2	1.24293e-09	2.21565e-05	0.397594	0.875	0.719	ILC	aPD-L1 + aTGF-β vs aPD-L1
Rpl35a	1.25724e-09	2.24116e-05	0.456957	1	0.972	ILC	aPD-L1 vs PBS
Mt1	1.37502e-09	2.45112e-05	0.840397	0.794	0.412	Epithelial cells	aPD-L1 + aTGF-β vs PBS
Rpl37	1.38048e-09	2.46084e-05	-0.476083	1	1	DC	aPD-L1 + aTGF-β vs aPD-L1
Fcgr3	1.39963e-09	2.49498e-05	-0.291487	0.662	0.743	Neutrophils	aPD-L1 vs PBS
Gm42418	1.43055e-09	2.5501e-05	-0.453956	1	1	Monocytes	aPD-L1 + aTGF-β vs aTGF-β
Malt1	1.43447e-09	2.55708e-05	0.378715	0.622	0.361	Monocytes	aPD-L1 vs PBS
Jun	1.44237e-09	2.57116e-05	0.260919	0.89	0.834	Tumor_cells	aPD-L1 vs PBS
Cxcl10	1.45382e-09	2.59157e-05	0.707597	0.414	0.081	Fibroblasts	aPD-L1 vs PBS
Zfp36	1.45735e-09	2.59788e-05	-0.27747	0.708	0.823	B cells	aTGF-β vs PBS
Ldha	1.5532e-09	2.76873e-05	-0.262065	0.598	0.682	T cells	aPD-L1 vs PBS
AW112010	1.5962e-09	2.84539e-05	0.455178	0.709	0.544	Macrophages	aPD-L1 vs PBS
H2-D1	1.62621e-09	2.89887e-05	0.393731	1	1	Epithelial cells	aPD-L1 vs PBS
Slc11a1	1.63348e-09	2.91184e-05	0.280536	0.526	0.378	Macrophages	aPD-L1 vs PBS
Gm10076	1.64466e-09	2.93176e-05	0.363414	0.854	0.667	ILC	aPD-L1 + aTGF-β vs aTGF-β
Rpl28	1.68429e-09	3.00242e-05	0.25145	0.91	0.925	Neutrophils	aPD-L1 vs PBS
Polr2l	1.69658e-09	3.02432e-05	0.336855	0.403	0.174	Monocytes	aPD-L1 vs PBS
Hsp90aa1	1.7455e-09	3.11154e-05	-0.266746	0.94	0.969	Neutrophils	aTGF-β vs PBS
Cxcl10	1.75519e-09	3.12881e-05	0.45632	0.593	0.481	Macrophages	aPD-L1 + aTGF-β vs aTGF-β
Wfdc17	1.77255e-09	3.15976e-05	0.572905	0.372	0.259	Macrophages	aPD-L1 + aTGF-β vs PBS
Pid1	1.78332e-09	3.17894e-05	-0.32852	0.687	0.772	Macrophages	aPD-L1 vs PBS
AC160336.1	1.81288e-09	3.23164e-05	0.275559	0.458	0.304	T cells	aPD-L1 vs PBS
Tspo	1.82957e-09	3.2614e-05	-0.348988	0.903	0.953	Monocytes	aPD-L1 vs PBS
Cd83	1.83304e-09	3.26757e-05	0.338284	0.571	0.373	Monocytes	aPD-L1 + aTGF-β vs PBS
Mgp	1.85802e-09	3.31211e-05	0.302836	0.339	0.266	Tumor_cells	aPD-L1 + aTGF-β vs aTGF-β
P4hb	1.87674e-09	3.34548e-05	-0.265032	0.406	0.498	Neutrophils	aPD-L1 + aTGF-β vs PBS
Ppia	1.87955e-09	3.35048e-05	-0.349468	0.939	0.962	Monocytes	aPD-L1 vs PBS
Ntpcr	1.8899e-09	3.36894e-05	-0.250575	0.369	0.557	Macrophages	aPD-L1 vs PBS
Rps15a	1.91352e-09	3.41105e-05	0.366918	0.995	1	Fibroblasts	aPD-L1 + aTGF-β vs aPD-L1
Klf2	1.91667e-09	3.41665e-05	-0.308043	0.931	0.966	B cells	aTGF-β vs PBS
Bsg	1.91764e-09	3.41839e-05	-0.251909	0.6	0.73	Neutrophils	aPD-L1 vs PBS
S100a10	1.98156e-09	3.53233e-05	0.377679	0.667	0.625	T cells	aPD-L1 + aTGF-β vs aPD-L1
Hist1h1c	1.99048e-09	3.54823e-05	-0.254754	0.385	0.496	B cells	aPD-L1 + aTGF-β vs aPD-L1
Mt1	2.06465e-09	3.68045e-05	0.478337	0.794	0.641	Epithelial cells	aPD-L1 + aTGF-β vs aTGF-β
Arg1	2.08832e-09	3.72263e-05	-0.438124	0.291	0.42	Macrophages	aPD-L1 + aTGF-β vs PBS
Dennd4a	2.35134e-09	4.1915e-05	0.361833	0.438	0.256	Monocytes	aPD-L1 + aTGF-β vs PBS
mt-Co3	2.37177e-09	4.22791e-05	-0.337298	0.995	0.995	Fibroblasts	aPD-L1 + aTGF-β vs aTGF-β
Cdkn1a	2.38902e-09	4.25867e-05	0.280967	0.778	0.699	Neutrophils	aPD-L1 + aTGF-β vs aPD-L1
Rpl36	2.4212e-09	4.31604e-05	0.278707	1	1	ILC	aPD-L1 + aTGF-β vs aTGF-β
Ifrd1	2.42572e-09	4.32409e-05	0.366814	0.597	0.445	Macrophages	aPD-L1 vs PBS
Zfp36	2.44838e-09	4.36447e-05	0.352693	0.836	0.69	Macrophages	aPD-L1 vs PBS
Malat1	2.45863e-09	4.38276e-05	0.544733	1	0.991	ILC	aPD-L1 vs PBS
Socs3	2.56222e-09	4.56742e-05	0.297472	0.765	0.589	Monocytes	aPD-L1 + aTGF-β vs PBS
Hist1h2bc	2.58151e-09	4.60181e-05	-0.381665	0.174	0.305	B cells	aPD-L1 + aTGF-β vs PBS
mt-Co3	2.80635e-09	5.0026e-05	-0.373724	0.995	1	Fibroblasts	aPD-L1 + aTGF-β vs PBS
Timp2	2.91144e-09	5.18993e-05	-0.544713	0.883	0.954	Fibroblasts	aPD-L1 + aTGF-β vs aPD-L1
Fcgr4	2.92856e-09	5.22044e-05	0.308623	0.593	0.504	Macrophages	aPD-L1 + aTGF-β vs aTGF-β
Junb	3.02357e-09	5.38981e-05	-0.274607	0.98	0.986	B cells	aPD-L1 vs PBS
Ftl1	3.09884e-09	5.524e-05	-0.264036	0.977	0.994	B cells	aPD-L1 vs PBS
H2-K1	3.39378e-09	6.04976e-05	0.387369	0.989	0.946	Fibroblasts	aPD-L1 + aTGF-β vs aTGF-β
Tmsb10	3.55025e-09	6.32868e-05	0.286892	0.856	0.879	Neutrophils	aPD-L1 vs PBS
Dusp2	3.62507e-09	6.46204e-05	-0.301834	0.612	0.715	B cells	aTGF-β vs PBS
Klf2	3.68022e-09	6.56035e-05	0.859487	0.789	0.5	Epithelial cells	aPD-L1 vs PBS
Nfkbia	3.7823e-09	6.74233e-05	0.266376	0.869	0.711	Macrophages	aPD-L1 vs PBS
Nr4a1	3.85459e-09	6.87119e-05	0.494232	0.617	0.386	Monocytes	aPD-L1 vs PBS
Pmepa1	3.86358e-09	6.88721e-05	-0.272459	0.059	0.199	Monocytes	aTGF-β vs PBS
Rps21	4.01495e-09	7.15705e-05	-0.452294	1	1	DC	aPD-L1 + aTGF-β vs aPD-L1
Lgals1	4.02344e-09	7.17219e-05	0.28642	0.99	0.966	Macrophages	aPD-L1 + aTGF-β vs aPD-L1
Adamts5	4.12063e-09	7.34543e-05	-0.618114	0.527	0.816	Fibroblasts	aPD-L1 + aTGF-β vs aPD-L1
Ccl6	4.16983e-09	7.43315e-05	-0.375358	0.502	0.586	Neutrophils	aPD-L1 + aTGF-β vs PBS
Fth1	4.24979e-09	7.57568e-05	0.266726	1	1	Macrophages	aPD-L1 + aTGF-β vs aPD-L1
Ly6a	4.38945e-09	7.82464e-05	0.384962	0.558	0.46	Macrophages	aPD-L1 + aTGF-β vs aTGF-β
Dnaja1	4.48568e-09	7.99618e-05	0.649943	0.963	0.841	ILC	aPD-L1 vs PBS
Polr2l	4.50942e-09	8.03849e-05	0.251871	0.362	0.203	Macrophages	aPD-L1 vs PBS
Klf2	4.54738e-09	8.10615e-05	0.266807	0.795	0.626	Macrophages	aPD-L1 vs PBS
Rel	4.99741e-09	8.90839e-05	0.306309	0.541	0.291	Monocytes	aPD-L1 vs PBS
Timp2	5.1243e-09	9.13458e-05	0.554255	0.954	0.866	Fibroblasts	aPD-L1 vs PBS
S100a6	5.19231e-09	9.25582e-05	0.491308	0.968	0.887	Epithelial cells	aPD-L1 + aTGF-β vs aPD-L1
Fos	5.37212e-09	9.57634e-05	-0.267099	0.805	0.872	T cells	aPD-L1 + aTGF-β vs PBS
mt-Co2	5.38375e-09	9.59707e-05	-0.348955	0.995	1	Fibroblasts	aPD-L1 + aTGF-β vs PBS
Rps15a	5.41549e-09	9.65365e-05	0.285589	1	1	ILC	aPD-L1 + aTGF-β vs aTGF-β
Spp1	6.04903e-09	0.00010783	0.301518	0.965	0.968	Tumor_cells	aPD-L1 vs PBS
Cxcr4	6.53231e-09	0.000116445	-0.286318	0.497	0.624	B cells	aTGF-β vs PBS
Emilin2	6.62163e-09	0.000118037	-0.495274	0.383	0.69	Fibroblasts	aPD-L1 + aTGF-β vs aPD-L1
Gng11	6.68348e-09	0.00011914	-0.292393	0.304	0.362	Tumor_cells	aPD-L1 + aTGF-β vs PBS
Btg1	6.77338e-09	0.000120742	-0.383008	0.743	0.866	Macrophages	aPD-L1 + aTGF-β vs aPD-L1
Ifitm2	6.83762e-09	0.000121887	-0.370579	0.903	0.962	Monocytes	aPD-L1 vs PBS
Rpl39	7.04518e-09	0.000125587	0.495465	1	1	ILC	aPD-L1 vs PBS
Jun	7.05338e-09	0.000125733	-0.302689	0.979	0.988	Neutrophils	aTGF-β vs PBS
Smc6	7.06225e-09	0.000125892	-0.256529	0.662	0.709	T cells	aPD-L1 + aTGF-β vs PBS
Oaz1	7.13661e-09	0.000127217	-0.268522	0.867	0.953	Monocytes	aPD-L1 vs PBS
Marcks	7.24487e-09	0.000129147	0.557456	0.897	0.745	Fibroblasts	aPD-L1 vs PBS
Mmp2	7.36884e-09	0.000131357	0.292765	0.319	0.223	Tumor_cells	aPD-L1 vs PBS
Mdm2	7.4446e-09	0.000132707	0.415324	0.51	0.291	Monocytes	aPD-L1 vs PBS
Zfand5	7.52077e-09	0.000134065	0.288546	0.753	0.573	Monocytes	aPD-L1 + aTGF-β vs PBS
AW112010	7.73324e-09	0.000137853	0.40609	0.696	0.65	Macrophages	aPD-L1 + aTGF-β vs aTGF-β
Sept1	8.02933e-09	0.000143131	0.362819	0.751	0.474	ILC	aPD-L1 + aTGF-β vs aPD-L1
Tmsb10	8.03951e-09	0.000143312	0.37393	0.821	0.66	Epithelial cells	aPD-L1 + aTGF-β vs aPD-L1
Rpl39	8.17882e-09	0.000145796	0.487429	1	1	DC	aPD-L1 + aTGF-β vs PBS
Lgmn	8.41752e-09	0.000150051	-0.266817	0.854	0.921	Macrophages	aPD-L1 vs PBS
Sema3c	8.49557e-09	0.000151442	-0.622967	0.314	0.632	Fibroblasts	aPD-L1 + aTGF-β vs aPD-L1
Slc2a1	9.20064e-09	0.000164011	-0.276035	0.492	0.592	Neutrophils	aPD-L1 vs PBS
mt-Co2	9.29652e-09	0.00016572	-0.337634	1	1	ILC	aPD-L1 + aTGF-β vs aPD-L1
Lars2	9.37902e-09	0.00016719	-0.423759	0.335	0.585	ILC	aPD-L1 + aTGF-β vs aPD-L1
Gm42418	9.69643e-09	0.000172849	-0.739351	0.993	1	Epithelial cells	aPD-L1 + aTGF-β vs PBS
Samhd1	9.96166e-09	0.000177577	0.330303	0.867	0.772	Monocytes	aPD-L1 + aTGF-β vs PBS
Dcn	1.01236e-08	0.000180463	-0.435472	0.957	0.989	Fibroblasts	aPD-L1 + aTGF-β vs aPD-L1
Atp5k	1.03497e-08	0.000184493	-0.279333	0.492	0.673	Monocytes	aPD-L1 + aTGF-β vs aPD-L1
Spp1	1.04224e-08	0.000185789	-0.820224	0.324	0.494	Monocytes	aPD-L1 + aTGF-β vs PBS
Ier2	1.06579e-08	0.000189988	-0.253143	0.777	0.855	B cells	aPD-L1 vs PBS
Akr1a1	1.07043e-08	0.000190815	-0.256853	0.622	0.791	Monocytes	aPD-L1 vs PBS
Pde4b	1.08018e-08	0.000192552	0.330196	0.52	0.291	Monocytes	aPD-L1 vs PBS
Ms4a7	1.08301e-08	0.000193058	-0.545101	0.111	0.269	Monocytes	aPD-L1 + aTGF-β vs PBS
Man1a	1.0844e-08	0.000193305	-0.443438	0.319	0.655	Fibroblasts	aPD-L1 + aTGF-β vs aPD-L1
Itm2b	1.09462e-08	0.000195127	-0.346568	0.893	0.953	Monocytes	aPD-L1 vs PBS
H3f3b	1.17108e-08	0.000208756	-0.29349	1	1	Monocytes	aPD-L1 + aTGF-β vs aTGF-β
Dcn	1.19005e-08	0.000212138	0.365547	0.191	0.106	Tumor_cells	aPD-L1 vs PBS
Rps29	1.19571e-08	0.000213148	-0.467447	1	1	DC	aPD-L1 + aTGF-β vs aPD-L1
Ddr2	1.19939e-08	0.000213803	-0.418392	0.372	0.655	Fibroblasts	aPD-L1 + aTGF-β vs aPD-L1
Irf7	1.19974e-08	0.000213866	-0.500165	0.743	0.816	Monocytes	aPD-L1 + aTGF-β vs aTGF-β
Ctla4	1.20649e-08	0.000215069	0.355424	0.321	0.21	T cells	aPD-L1 + aTGF-β vs aPD-L1
Gm42418	1.30032e-08	0.000231795	-0.448094	1	1	Monocytes	aPD-L1 + aTGF-β vs PBS
Gm10260	1.31449e-08	0.000234321	0.265798	0.705	0.614	Monocytes	aPD-L1 + aTGF-β vs aTGF-β
Scara5	1.32572e-08	0.000236323	0.446822	0.563	0.228	Fibroblasts	aPD-L1 vs PBS
Plau	1.33807e-08	0.000238524	-0.360088	0.366	0.536	Macrophages	aPD-L1 vs PBS
Rpl36a	1.39093e-08	0.000247948	0.287429	0.77	0.62	Monocytes	aPD-L1 + aTGF-β vs PBS
Sec61g	1.41778e-08	0.000252734	0.298017	0.806	0.633	Monocytes	aPD-L1 vs PBS
Rps15a	1.44101e-08	0.000256874	0.285782	0.956	0.934	Monocytes	aPD-L1 + aTGF-β vs PBS
Nos2	1.46778e-08	0.000261646	0.287037	0.179	0.032	Monocytes	aPD-L1 vs PBS
B2m	1.53908e-08	0.000274356	0.532292	0.977	0.882	Epithelial cells	aPD-L1 vs PBS
Fndc1	1.53952e-08	0.000274435	-0.512705	0.42	0.724	Fibroblasts	aPD-L1 + aTGF-β vs aPD-L1
Efemp1	1.55092e-08	0.000276466	-0.569357	0.537	0.782	Fibroblasts	aPD-L1 + aTGF-β vs aPD-L1
Zfand5	1.67769e-08	0.000299064	0.275496	0.612	0.494	Macrophages	aPD-L1 vs PBS
Dnaja1	1.69755e-08	0.000302606	0.264082	0.907	0.862	T cells	aPD-L1 + aTGF-β vs PBS
Klf2	1.80992e-08	0.000322636	-0.258232	0.856	0.901	T cells	aTGF-β vs PBS
Nr4a1	1.83012e-08	0.000326238	0.31193	0.596	0.386	Monocytes	aPD-L1 + aTGF-β vs PBS
mt-Co2	1.83826e-08	0.000327689	-0.310318	0.995	1	Fibroblasts	aPD-L1 + aTGF-β vs aTGF-β
Rpl41	1.88015e-08	0.000335156	0.514304	1	1	DC	aPD-L1 vs PBS
Rpl35a	1.94652e-08	0.000346987	0.303546	0.996	0.972	ILC	aPD-L1 + aTGF-β vs PBS
Nampt	1.95243e-08	0.000348041	0.288158	0.627	0.462	Monocytes	aPD-L1 + aTGF-β vs PBS
Antxr2	1.97138e-08	0.000351418	-0.330131	0.186	0.506	Fibroblasts	aPD-L1 + aTGF-β vs aPD-L1
Zfp36l2	2.04542e-08	0.000364617	0.286119	0.642	0.499	Macrophages	aPD-L1 vs PBS
Cxcl16	2.06212e-08	0.000367594	-0.356126	0.383	0.554	Monocytes	aPD-L1 + aTGF-β vs PBS
Slfn2	2.08929e-08	0.000372437	0.262866	0.872	0.775	Monocytes	aPD-L1 + aTGF-β vs PBS
Rpl36	2.25483e-08	0.000401947	0.525627	1	1	DC	aPD-L1 vs PBS
Eef1a1	2.296e-08	0.000409285	0.297017	1	1	ILC	aPD-L1 + aTGF-β vs aPD-L1
Nov	2.30571e-08	0.000411015	-0.548296	0.239	0.54	Fibroblasts	aPD-L1 + aTGF-β vs aPD-L1
Cxcl9	2.34979e-08	0.000418874	0.707232	0.324	0.099	Fibroblasts	aPD-L1 + aTGF-β vs aTGF-β
Cd44	2.38175e-08	0.000424571	0.254323	0.78	0.614	Monocytes	aPD-L1 + aTGF-β vs aTGF-β
Blvrb	2.41407e-08	0.000430332	0.312479	0.601	0.464	Macrophages	aPD-L1 vs PBS
Fos	2.47988e-08	0.000442063	-0.275303	0.927	0.965	Monocytes	aPD-L1 + aTGF-β vs aTGF-β
Txn1	2.54522e-08	0.000453711	0.290396	0.955	0.944	Macrophages	aPD-L1 vs PBS
Elob	2.59248e-08	0.000462136	0.25073	0.752	0.574	Epithelial cells	aPD-L1 + aTGF-β vs aPD-L1
Psmb8	2.66165e-08	0.000474466	0.499509	0.935	0.75	Epithelial cells	aPD-L1 + aTGF-β vs PBS
Ifitm2	2.69919e-08	0.000481157	0.338935	0.932	0.903	Monocytes	aPD-L1 + aTGF-β vs aPD-L1
Creb5	2.75782e-08	0.00049161	-0.501405	0.266	0.563	Fibroblasts	aPD-L1 + aTGF-β vs aPD-L1
Pcsk6	2.92092e-08	0.000520683	-0.333007	0.085	0.345	Fibroblasts	aPD-L1 + aTGF-β vs aPD-L1
Itm2b	3.01294e-08	0.000537086	-0.320483	0.96	0.986	Epithelial cells	aPD-L1 + aTGF-β vs aTGF-β
Ppia	3.10237e-08	0.000553029	-0.316186	0.993	1	ILC	aPD-L1 vs PBS
AY036118	3.11131e-08	0.000554622	-0.474546	0.766	0.899	Fibroblasts	aPD-L1 + aTGF-β vs PBS
Socs3	3.17949e-08	0.000566777	0.291973	0.765	0.619	Monocytes	aPD-L1 + aTGF-β vs aTGF-β
Socs1	3.1937e-08	0.000569309	0.412388	0.356	0.124	Fibroblasts	aPD-L1 + aTGF-β vs aTGF-β
AY036118	3.29726e-08	0.00058777	1.29441	1	0.788	NK cells	aPD-L1 vs PBS
Gm10260	3.29821e-08	0.000587938	0.337356	0.94	0.832	ILC	aPD-L1 + aTGF-β vs PBS
Jun	3.37021e-08	0.000600773	0.26385	0.998	0.975	Epithelial cells	aPD-L1 + aTGF-β vs aTGF-β
Ms4a6d	3.50026e-08	0.000623956	-0.348525	0.883	0.924	Monocytes	aPD-L1 vs PBS
Itgb2	3.5346e-08	0.000630078	0.277712	0.683	0.586	Macrophages	aPD-L1 vs PBS
Klf2	3.54219e-08	0.000631431	-0.262935	0.923	0.966	B cells	aPD-L1 vs PBS
Gm42418	3.66692e-08	0.000653664	-0.606258	1	1	Fibroblasts	aPD-L1 + aTGF-β vs PBS
Gadd45g	3.69862e-08	0.000659315	-0.274692	0.32	0.41	Tumor_cells	aPD-L1 + aTGF-β vs aPD-L1
Phlda1	3.72481e-08	0.000663985	0.277085	0.809	0.772	Tumor_cells	aPD-L1 vs PBS
Rab20	3.81734e-08	0.000680479	0.274251	0.557	0.38	Monocytes	aPD-L1 + aTGF-β vs PBS
Tmsb4x	3.82883e-08	0.000682527	-0.275488	1	1	Monocytes	aPD-L1 vs PBS
Tnxb	3.8633e-08	0.000688671	-0.498808	0.574	0.862	Fibroblasts	aPD-L1 + aTGF-β vs aPD-L1
Psmb9	3.95925e-08	0.000705777	0.550893	0.618	0.279	Epithelial cells	aPD-L1 + aTGF-β vs PBS
Cstb	3.96589e-08	0.000706959	-0.256231	0.686	0.744	Neutrophils	aTGF-β vs PBS
Rpl36a	4.08642e-08	0.000728445	0.354053	0.77	0.62	Monocytes	aPD-L1 vs PBS
Rel	4.09461e-08	0.000729905	0.259955	0.525	0.355	Monocytes	aPD-L1 + aTGF-β vs aTGF-β
Ier2	4.13405e-08	0.000736936	-0.291496	0.711	0.782	T cells	aTGF-β vs PBS
Zfp36	4.14155e-08	0.000738273	0.254868	0.978	0.989	Neutrophils	aPD-L1 vs PBS
Klf6	4.17462e-08	0.000744168	0.308856	0.933	0.851	Epithelial cells	aPD-L1 + aTGF-β vs aTGF-β
C1qb	4.31123e-08	0.000768519	0.332576	0.819	0.683	Macrophages	aPD-L1 + aTGF-β vs aPD-L1
Hsp90ab1	4.38629e-08	0.0007819	0.44547	1	1	ILC	aPD-L1 vs PBS
Rps11	4.38838e-08	0.000782272	0.264216	1	1	ILC	aPD-L1 + aTGF-β vs aPD-L1
Rpl35a	4.51893e-08	0.000805544	0.435318	1	1	DC	aPD-L1 + aTGF-β vs PBS
Csrnp1	4.54235e-08	0.000809719	0.252939	0.588	0.408	Monocytes	aPD-L1 + aTGF-β vs PBS
mt-Atp8	4.58632e-08	0.000817557	-0.2507	0.38	0.597	Monocytes	aPD-L1 + aTGF-β vs aPD-L1
Rpl36	4.7388e-08	0.000844738	0.348967	0.979	0.954	Fibroblasts	aPD-L1 + aTGF-β vs aPD-L1
Clic1	4.76071e-08	0.000848644	-0.273247	0.862	0.946	Monocytes	aPD-L1 vs PBS
Ly6a	4.83407e-08	0.000861721	0.281148	0.666	0.639	Tumor_cells	aPD-L1 + aTGF-β vs PBS
Jund	4.8613e-08	0.000866576	0.358338	0.881	0.817	Macrophages	aPD-L1 vs PBS
Psmb9	4.93657e-08	0.000879993	0.27781	0.618	0.428	Epithelial cells	aPD-L1 + aTGF-β vs aTGF-β
Hexb	4.96084e-08	0.00088432	-0.252399	0.481	0.635	Macrophages	aPD-L1 vs PBS
Rpl27a	5.49746e-08	0.000979977	0.294686	1	1	Fibroblasts	aPD-L1 + aTGF-β vs aPD-L1
Dnajb1	5.5911e-08	0.00099667	0.448051	0.687	0.522	Epithelial cells	aPD-L1 + aTGF-β vs aTGF-β
Phlda1	5.67233e-08	0.00101115	0.530797	0.654	0.362	Fibroblasts	aPD-L1 + aTGF-β vs PBS
Osr1	5.76734e-08	0.00102809	-0.344449	0.229	0.54	Fibroblasts	aPD-L1 + aTGF-β vs aPD-L1
Psme2	5.78846e-08	0.00103185	-0.319574	0.571	0.737	Monocytes	aPD-L1 vs PBS
Rpl30	5.79799e-08	0.00103355	0.272863	1	0.981	ILC	aPD-L1 + aTGF-β vs PBS
Arid5a	5.93787e-08	0.00105848	0.276694	0.485	0.256	Monocytes	aPD-L1 vs PBS
Egr1	5.95779e-08	0.00106204	-0.340545	0.424	0.544	B cells	aPD-L1 + aTGF-β vs PBS
Isg20	6.03671e-08	0.0010761	-0.339635	0.206	0.36	Monocytes	aPD-L1 + aTGF-β vs aTGF-β
Gm10260	6.05694e-08	0.00107971	0.306403	0.94	0.861	ILC	aPD-L1 + aTGF-β vs aTGF-β
Isg15	6.09135e-08	0.00108584	0.262206	0.515	0.417	Macrophages	aPD-L1 + aTGF-β vs PBS
Crip1	6.1096e-08	0.0010891	0.278248	0.485	0.288	B cells	aPD-L1 vs PBS
Antxr1	6.16579e-08	0.00109911	-0.412823	0.309	0.621	Fibroblasts	aPD-L1 + aTGF-β vs aPD-L1
Rpl39	6.18361e-08	0.00110229	-0.458383	1	1	DC	aPD-L1 + aTGF-β vs aPD-L1
Tshz2	6.47793e-08	0.00115476	-0.307788	0.342	0.604	Fibroblasts	aTGF-β vs PBS
Timp3	6.5047e-08	0.00115953	-0.73955	0.287	0.575	Fibroblasts	aPD-L1 + aTGF-β vs aPD-L1
Ubc	6.6317e-08	0.00118217	0.305471	0.908	0.826	Monocytes	aPD-L1 + aTGF-β vs PBS
Nampt	6.64652e-08	0.00118481	0.334959	0.633	0.462	Monocytes	aPD-L1 vs PBS
Wfdc17	6.78648e-08	0.00120976	0.557024	0.372	0.265	Macrophages	aPD-L1 + aTGF-β vs aTGF-β
Samsn1	6.81574e-08	0.00121497	0.269853	0.407	0.262	B cells	aTGF-β vs PBS
Rpl41	6.85051e-08	0.00122117	0.251009	1	1	ILC	aPD-L1 + aTGF-β vs aTGF-β
Btg1	6.86474e-08	0.00122371	0.265435	0.98	0.953	Monocytes	aPD-L1 vs PBS
Ccl5	7.0142e-08	0.00125035	0.390433	0.194	0.083	Macrophages	aPD-L1 vs PBS
Cxcl10	7.08807e-08	0.00126352	0.323271	0.131	0.051	T cells	aPD-L1 + aTGF-β vs PBS
Rhob	7.2454e-08	0.00129156	-0.335812	0.733	0.777	Neutrophils	aPD-L1 vs PBS
Ly6a	7.36707e-08	0.00131325	0.629138	0.687	0.324	Epithelial cells	aPD-L1 + aTGF-β vs PBS
Plaur	7.39654e-08	0.00131851	0.305459	0.634	0.475	Monocytes	aPD-L1 + aTGF-β vs aTGF-β
Osr2	7.54312e-08	0.00134464	-0.398294	0.138	0.425	Fibroblasts	aPD-L1 + aTGF-β vs aPD-L1
Igfbp5	7.56893e-08	0.00134924	-0.758427	0.355	0.691	Epithelial cells	aPD-L1 + aTGF-β vs PBS
Fn1	7.61571e-08	0.00135758	-0.267645	0.348	0.488	Macrophages	aPD-L1 + aTGF-β vs PBS
Cxcl16	7.74591e-08	0.00138079	-0.316817	0.388	0.554	Monocytes	aTGF-β vs PBS
Rpl27	7.76885e-08	0.00138488	0.55897	0.927	0.521	DC	aPD-L1 vs PBS
Tnfaip2	7.78836e-08	0.00138835	0.255233	0.438	0.264	Monocytes	aPD-L1 + aTGF-β vs aTGF-β
Ifit3	7.79324e-08	0.00138922	-0.336002	0.194	0.348	Monocytes	aPD-L1 + aTGF-β vs aTGF-β
Slfn5	7.81587e-08	0.00139326	-0.294573	0.433	0.572	Monocytes	aPD-L1 + aTGF-β vs aTGF-β
Pi16	7.87403e-08	0.00140362	-0.576322	0.665	0.885	Fibroblasts	aPD-L1 + aTGF-β vs aPD-L1
Igkc	8.52164e-08	0.00151907	0.303399	0.179	0.044	Monocytes	aPD-L1 + aTGF-β vs PBS
Grn	9.16004e-08	0.00163287	-0.271368	0.685	0.804	Monocytes	aPD-L1 + aTGF-β vs PBS
Gapdh	9.18999e-08	0.00163821	-0.262695	0.842	0.878	T cells	aPD-L1 vs PBS
Rpl34	9.33205e-08	0.00166353	0.3061	0.984	0.966	Fibroblasts	aPD-L1 + aTGF-β vs aPD-L1
G0s2	9.43705e-08	0.00168225	-0.370739	0.836	0.865	Neutrophils	aPD-L1 vs PBS
Junb	9.53019e-08	0.00169885	0.271734	0.896	0.798	Macrophages	aPD-L1 vs PBS
Bcl2a1d	9.70696e-08	0.00173036	0.261201	0.511	0.336	Macrophages	aPD-L1 + aTGF-β vs aPD-L1
Il1rn	9.76045e-08	0.0017399	0.263942	0.745	0.652	Neutrophils	aPD-L1 vs PBS
AY036118	9.84235e-08	0.0017545	-0.347476	0.835	0.861	Monocytes	aPD-L1 + aTGF-β vs aTGF-β
Prelid1	9.88536e-08	0.00176216	0.263084	0.571	0.372	Monocytes	aPD-L1 + aTGF-β vs aPD-L1
Klf6	1.00369e-07	0.00178918	0.306084	0.925	0.873	Monocytes	aTGF-β vs PBS
Cthrc1	1.03303e-07	0.00184148	-0.571887	0.415	0.658	Fibroblasts	aPD-L1 + aTGF-β vs PBS
Gbp2	1.03638e-07	0.00184745	0.252549	0.574	0.37	Monocytes	aPD-L1 + aTGF-β vs PBS
Fos	1.03998e-07	0.00185387	0.251431	0.995	0.975	Epithelial cells	aPD-L1 + aTGF-β vs aTGF-β
Tsc22d3	1.06357e-07	0.00189592	-0.267795	0.673	0.761	B cells	aTGF-β vs PBS
Wls	1.09093e-07	0.00194469	-0.274728	0.261	0.537	Fibroblasts	aPD-L1 + aTGF-β vs PBS
Lgals1	1.10285e-07	0.00196594	0.474102	0.984	1	Fibroblasts	aPD-L1 + aTGF-β vs aPD-L1
Egr1	1.13449e-07	0.00202234	0.274504	0.343	0.198	Macrophages	aPD-L1 vs PBS
AY036118	1.14434e-07	0.00203991	-0.595838	0.648	0.838	Epithelial cells	aPD-L1 + aTGF-β vs PBS
Thbs3	1.14848e-07	0.00204727	-0.41709	0.404	0.69	Fibroblasts	aPD-L1 + aTGF-β vs aPD-L1
Ccl5	1.1493e-07	0.00204874	0.420412	0.178	0.092	Macrophages	aPD-L1 + aTGF-β vs aTGF-β
Celsr2	1.15523e-07	0.00205931	-0.326227	0.141	0.397	Epithelial cells	aPD-L1 + aTGF-β vs PBS
Bcl2a1b	1.16473e-07	0.00207624	-0.28281	0.247	0.421	Monocytes	aTGF-β vs PBS
Rps28	1.16599e-07	0.00207849	0.549535	1	0.938	DC	aPD-L1 vs PBS
Wnt2	1.17139e-07	0.00208812	-0.434062	0.186	0.471	Fibroblasts	aPD-L1 + aTGF-β vs aPD-L1
Inhba	1.17145e-07	0.00208823	0.566534	0.112	0.036	Macrophages	aPD-L1 vs PBS
Hsp90ab1	1.18979e-07	0.00212093	0.358243	1	1	ILC	aTGF-β vs PBS
Nfil3	1.23896e-07	0.00220857	-0.25079	0.38	0.487	Neutrophils	aPD-L1 vs PBS
Atp5f1	1.31741e-07	0.00234841	-0.261637	0.5	0.709	Monocytes	aPD-L1 vs PBS
Mx1	1.35816e-07	0.00242106	-0.295936	0.24	0.395	Monocytes	aPD-L1 + aTGF-β vs aTGF-β
Col1a2	1.41257e-07	0.00251804	-0.390027	0.989	0.98	Fibroblasts	aPD-L1 + aTGF-β vs PBS
Irf1	1.45758e-07	0.00259828	0.342683	0.562	0.396	Monocytes	aTGF-β vs PBS
Sh3bgrl3	1.46576e-07	0.00261286	-0.433785	0.881	0.935	ILC	aPD-L1 vs PBS
Nfkbia	1.49567e-07	0.00266619	0.272578	0.944	0.868	Monocytes	aPD-L1 + aTGF-β vs aTGF-β
Apoe	1.50095e-07	0.00267559	-0.770031	0.161	0.337	Epithelial cells	aPD-L1 + aTGF-β vs aTGF-β
Il1a	1.5185e-07	0.00270688	0.268012	0.203	0.107	Neutrophils	aPD-L1 vs PBS
Rps5	1.53072e-07	0.00272865	-0.346316	1	1	ILC	aPD-L1 vs PBS
Tmsb4x	1.56361e-07	0.00278728	0.327014	1	1	ILC	aPD-L1 + aTGF-β vs aPD-L1
Rpl30	1.58082e-07	0.00281797	0.351915	0.984	0.989	Fibroblasts	aPD-L1 + aTGF-β vs aPD-L1
Pim1	1.59046e-07	0.00283515	-0.273659	0.33	0.462	B cells	aTGF-β vs PBS
Dnaja1	1.61537e-07	0.00287956	0.587342	0.897	0.841	ILC	aPD-L1 + aTGF-β vs PBS
Igkc	1.62536e-07	0.00289736	0.260442	0.311	0.037	ILC	aPD-L1 vs PBS
Uba52	1.65839e-07	0.00295625	0.278055	0.591	0.326	ILC	aPD-L1 + aTGF-β vs aTGF-β
Ppp1r14b	1.68241e-07	0.00299907	-0.257582	0.238	0.486	ILC	aPD-L1 + aTGF-β vs aTGF-β
Ccl4	1.71974e-07	0.0030656	0.342562	0.791	0.653	Macrophages	aPD-L1 vs PBS
Rps15a	1.80723e-07	0.00322157	0.29596	1	1	ILC	aPD-L1 + aTGF-β vs PBS
Cldn3	1.81645e-07	0.00323801	-0.2617	0.737	0.82	Epithelial cells	aPD-L1 + aTGF-β vs aPD-L1
mt-Nd1	1.84637e-07	0.00329134	-0.353535	0.89	0.956	ILC	aPD-L1 + aTGF-β vs aPD-L1
Nfix	2.02379e-07	0.00360761	-0.365568	0.33	0.647	Epithelial cells	aPD-L1 + aTGF-β vs PBS
Cxcl9	2.04321e-07	0.00364223	0.788767	0.324	0.094	Fibroblasts	aPD-L1 + aTGF-β vs PBS
Rpl22	2.04348e-07	0.00364271	0.25846	0.982	0.981	ILC	aPD-L1 + aTGF-β vs PBS
Gm42418	2.12864e-07	0.00379452	-0.343063	1	1	Macrophages	aPD-L1 + aTGF-β vs aTGF-β
Arhgdib	2.18796e-07	0.00390025	0.361108	0.801	0.57	ILC	aPD-L1 + aTGF-β vs aPD-L1
Ms4a6b	2.23661e-07	0.00398699	-0.313468	0.582	0.747	Monocytes	aPD-L1 vs PBS
Aprt	2.27149e-07	0.00404915	-0.31144	0.648	0.791	Monocytes	aPD-L1 vs PBS
Fxyd3	2.30053e-07	0.00410092	-0.463628	0.744	0.882	Epithelial cells	aPD-L1 + aTGF-β vs PBS
Klf6	2.30452e-07	0.00410803	0.25935	0.925	0.814	Macrophages	aPD-L1 vs PBS
Ikzf2	2.39172e-07	0.00426349	0.277927	0.205	0.116	T cells	aPD-L1 + aTGF-β vs aPD-L1
Fn1	2.43237e-07	0.00433594	-0.447001	0.237	0.408	Monocytes	aPD-L1 + aTGF-β vs PBS
Ptgs2	2.43819e-07	0.00434631	0.258076	0.25	0.126	Macrophages	aPD-L1 vs PBS
Zfp385a	2.54993e-07	0.00454551	-0.279755	0.106	0.368	Fibroblasts	aPD-L1 + aTGF-β vs aPD-L1
Gadd45b	2.56397e-07	0.00457053	0.283062	0.396	0.287	Macrophages	aPD-L1 + aTGF-β vs aTGF-β
Prnp	2.63824e-07	0.00470292	-0.339468	0.441	0.691	Fibroblasts	aPD-L1 + aTGF-β vs PBS
Fosb	2.68272e-07	0.00478221	0.334315	0.627	0.492	Macrophages	aPD-L1 vs PBS
Lmna	2.68559e-07	0.00478734	0.296831	0.886	0.793	Epithelial cells	aPD-L1 + aTGF-β vs aTGF-β
S100a8	2.78726e-07	0.00496856	0.388527	0.931	0.935	Neutrophils	aPD-L1 vs PBS
Grb10	2.83113e-07	0.00504678	-0.307481	0.213	0.477	Fibroblasts	aPD-L1 + aTGF-β vs PBS
Rpl18	2.83994e-07	0.00506247	-0.331976	1	1	ILC	aPD-L1 vs PBS
Gng11	2.85894e-07	0.00509634	-0.288768	0.312	0.362	Tumor_cells	aTGF-β vs PBS
Klf2	2.86183e-07	0.0051015	0.327833	0.739	0.579	Monocytes	aTGF-β vs PBS
Ifi44	2.87828e-07	0.00513082	-0.322099	0.533	0.631	Monocytes	aPD-L1 + aTGF-β vs aTGF-β
Tcim	2.95211e-07	0.00526244	-0.536979	0.231	0.515	Epithelial cells	aPD-L1 + aTGF-β vs PBS
Rplp2	2.98826e-07	0.00532686	0.505556	1	1	DC	aPD-L1 vs PBS
Prss23	3.02073e-07	0.00538476	-0.459921	0.452	0.736	Fibroblasts	aPD-L1 + aTGF-β vs aPD-L1
Rps27	3.06795e-07	0.00546892	-0.451196	1	1	DC	aPD-L1 + aTGF-β vs aPD-L1
Rpl35	3.07437e-07	0.00548037	0.540145	1	0.979	DC	aPD-L1 vs PBS
Zfp36	3.14234e-07	0.00560153	-0.250105	0.982	0.978	Neutrophils	aPD-L1 + aTGF-β vs aPD-L1
Cd83	3.17106e-07	0.00565272	0.354816	0.602	0.373	Monocytes	aPD-L1 vs PBS
Hk2	3.21695e-07	0.00573453	0.358281	0.526	0.329	Monocytes	aPD-L1 vs PBS
H2-K1	3.2355e-07	0.0057676	0.373695	0.992	0.956	Epithelial cells	aPD-L1 vs PBS
Igkc	3.24258e-07	0.00578022	0.635057	0.162	0.081	Macrophages	aPD-L1 + aTGF-β vs aTGF-β
Park7	3.38073e-07	0.00602649	-0.251957	0.255	0.468	Monocytes	aPD-L1 vs PBS
P3h4	3.43125e-07	0.00611654	-0.25004	0.176	0.423	Fibroblasts	aPD-L1 + aTGF-β vs PBS
Ccl6	3.53102e-07	0.0062944	-0.385239	0.539	0.586	Neutrophils	aTGF-β vs PBS
Tshz2	3.5496e-07	0.00632751	-0.274905	0.33	0.604	Fibroblasts	aPD-L1 + aTGF-β vs PBS
Cd83	3.58589e-07	0.0063922	0.261243	0.571	0.419	Monocytes	aPD-L1 + aTGF-β vs aTGF-β
Iigp1	3.65434e-07	0.00651423	0.3214	0.263	0.101	Epithelial cells	aPD-L1 + aTGF-β vs aTGF-β
Ifrd1	3.69588e-07	0.00658828	0.423902	0.707	0.463	Fibroblasts	aPD-L1 + aTGF-β vs PBS
Tspan5	3.69727e-07	0.00659076	-0.276776	0.112	0.368	Fibroblasts	aPD-L1 + aTGF-β vs aPD-L1
Cd248	3.87973e-07	0.006916	-0.470429	0.569	0.793	Fibroblasts	aPD-L1 + aTGF-β vs aPD-L1
Snx3	4.07349e-07	0.0072614	0.258287	0.509	0.252	ILC	aPD-L1 + aTGF-β vs aPD-L1
Ltbp4	4.08658e-07	0.00728473	-0.362549	0.117	0.336	Fibroblasts	aPD-L1 + aTGF-β vs PBS
Krt8	4.15297e-07	0.00740308	0.310137	0.911	0.851	Epithelial cells	aPD-L1 + aTGF-β vs aTGF-β
Ifitm3	4.19596e-07	0.00747972	-0.279306	0.99	0.997	Monocytes	aPD-L1 vs PBS
Psmb8	4.35375e-07	0.007761	0.284468	0.879	0.837	ILC	aPD-L1 + aTGF-β vs aPD-L1
Gm47283	4.42342e-07	0.00788519	0.347444	0.663	0.475	Monocytes	aPD-L1 vs PBS
Tmed9	4.57321e-07	0.00815221	-0.256041	0.321	0.509	Monocytes	aPD-L1 vs PBS
Ifitm3	4.61959e-07	0.00823488	0.401948	0.995	1	Fibroblasts	aPD-L1 + aTGF-β vs aPD-L1
Upp1	4.62853e-07	0.00825082	0.411882	0.511	0.354	Monocytes	aPD-L1 + aTGF-β vs PBS
Hilpda	4.69239e-07	0.00836466	0.620542	0.515	0.316	Monocytes	aPD-L1 vs PBS
Cxcr4	4.7831e-07	0.00852635	-0.274891	0.562	0.624	B cells	aPD-L1 + aTGF-β vs PBS
Nlrp3	4.79081e-07	0.00854009	0.31595	0.536	0.329	Monocytes	aPD-L1 vs PBS
F10	4.80894e-07	0.00857241	0.251733	0.408	0.203	Monocytes	aPD-L1 vs PBS
Col1a1	4.92993e-07	0.00878809	-0.534677	0.968	0.946	Fibroblasts	aPD-L1 + aTGF-β vs PBS
Lmna	4.95635e-07	0.0088352	0.700136	0.748	0.495	ILC	aPD-L1 vs PBS
Tnf	5.0343e-07	0.00897415	0.263245	0.422	0.28	Macrophages	aPD-L1 vs PBS
Gm42418	5.19564e-07	0.00926176	-0.612188	1	1	Fibroblasts	aTGF-β vs PBS
Klf4	5.32304e-07	0.00948884	-0.479307	0.516	0.805	Fibroblasts	aPD-L1 + aTGF-β vs aPD-L1
Tgfbr2	5.3464e-07	0.0095305	-0.439248	0.58	0.805	Fibroblasts	aPD-L1 + aTGF-β vs aPD-L1
Ier2	5.35129e-07	0.00953921	-0.255309	0.732	0.782	T cells	aPD-L1 + aTGF-β vs PBS
Srgn	5.39716e-07	0.00962098	0.256787	0.891	0.906	T cells	aPD-L1 + aTGF-β vs aPD-L1
Rpl36	5.46454e-07	0.00974108	0.262097	0.979	0.98	Fibroblasts	aPD-L1 + aTGF-β vs PBS
Hsp90aa1	5.56559e-07	0.00992123	0.286223	0.973	0.964	Epithelial cells	aPD-L1 + aTGF-β vs aTGF-β
Ahnak	5.69537e-07	0.0101526	-0.428559	0.777	0.931	Fibroblasts	aPD-L1 + aTGF-β vs aPD-L1
mt-Atp8	5.91387e-07	0.0105421	-0.333694	0.345	0.541	ILC	aPD-L1 + aTGF-β vs aPD-L1
Ablim1	6.74372e-07	0.0120214	-0.265318	0.181	0.483	Fibroblasts	aPD-L1 + aTGF-β vs aPD-L1
Gsn	7.00454e-07	0.0124863	-0.260971	0.462	0.614	Monocytes	aPD-L1 + aTGF-β vs PBS
Fosb	7.36012e-07	0.0131202	-0.366824	0.858	0.948	ILC	aPD-L1 + aTGF-β vs aPD-L1
Tmsb4x	7.38159e-07	0.0131584	0.57609	0.993	0.971	Epithelial cells	aPD-L1 + aTGF-β vs PBS
Scara3	7.45137e-07	0.0132828	0.35044	0.621	0.295	Fibroblasts	aPD-L1 vs PBS
Rpl41	7.45564e-07	0.0132904	0.255763	1	1	ILC	aPD-L1 + aTGF-β vs PBS
Irf1	7.45746e-07	0.0132937	0.358863	0.633	0.431	Fibroblasts	aPD-L1 + aTGF-β vs aTGF-β
Rpl38	7.51016e-07	0.0133876	-0.364006	1	1	DC	aPD-L1 + aTGF-β vs aPD-L1
Pid1	7.59771e-07	0.0135437	-0.285358	0.696	0.835	Monocytes	aTGF-β vs PBS
Ccr2	7.61573e-07	0.0135758	-0.270313	0.663	0.804	Monocytes	aPD-L1 + aTGF-β vs PBS
Nfe2l2	7.673e-07	0.0136779	0.265456	0.554	0.402	Monocytes	aPD-L1 + aTGF-β vs aTGF-β
AY036118	8.01823e-07	0.0142933	-0.351311	0.648	0.779	Epithelial cells	aPD-L1 + aTGF-β vs aTGF-β
Emilin2	8.12024e-07	0.0144751	0.436388	0.69	0.45	Fibroblasts	aPD-L1 vs PBS
Tmx4	8.27816e-07	0.0147567	-0.250479	0.224	0.374	Macrophages	aPD-L1 vs PBS
Ctsc	8.3459e-07	0.0148774	-0.265189	0.854	0.934	Monocytes	aTGF-β vs PBS
Grb10	8.62175e-07	0.0153691	-0.35477	0.213	0.494	Fibroblasts	aPD-L1 + aTGF-β vs aPD-L1
Gda	8.75547e-07	0.0156075	-0.315472	0.324	0.632	Fibroblasts	aPD-L1 + aTGF-β vs aPD-L1
Lrg1	8.75859e-07	0.0156131	-0.35848	0.166	0.319	Epithelial cells	aPD-L1 + aTGF-β vs aTGF-β
Chchd2	8.92159e-07	0.0159036	0.328078	0.91	0.885	Fibroblasts	aPD-L1 + aTGF-β vs aPD-L1
Upp1	8.92321e-07	0.0159065	0.252929	0.686	0.596	Neutrophils	aPD-L1 + aTGF-β vs aPD-L1
Rsad2	8.96338e-07	0.0159781	0.322369	0.426	0.322	Macrophages	aPD-L1 + aTGF-β vs aTGF-β
Iglc1	9.25217e-07	0.0164929	0.489868	0.209	0.284	B cells	aPD-L1 + aTGF-β vs aTGF-β
Tppp3	9.29826e-07	0.0165751	-0.465995	0.351	0.632	Fibroblasts	aPD-L1 + aTGF-β vs aPD-L1
Csrp2	9.3025e-07	0.0165826	-0.553363	0.628	0.799	Fibroblasts	aPD-L1 + aTGF-β vs PBS
Socs3	9.67464e-07	0.017246	0.332446	0.755	0.589	Monocytes	aPD-L1 vs PBS
AW112010	9.9509e-07	0.0177385	-0.548586	0.748	0.916	ILC	aPD-L1 vs PBS
Klf4	9.96688e-07	0.017767	0.279573	0.466	0.332	Macrophages	aPD-L1 vs PBS
Hspa1a	1.00792e-06	0.0179672	0.346897	0.576	0.451	T cells	aTGF-β vs PBS
Rpl35	1.0248e-06	0.0182682	0.40083	0.978	0.916	ILC	aPD-L1 vs PBS
Tnfrsf4	1.03211e-06	0.0183983	0.385933	0.226	0.141	T cells	aPD-L1 + aTGF-β vs aPD-L1
Ly6a	1.05e-06	0.0187173	0.335481	0.687	0.539	Epithelial cells	aPD-L1 + aTGF-β vs aPD-L1
C4b	1.13755e-06	0.020278	-0.471053	0.803	0.897	Fibroblasts	aPD-L1 + aTGF-β vs aPD-L1
Klf2	1.14162e-06	0.0203505	0.426813	0.713	0.409	Fibroblasts	aPD-L1 vs PBS
Mmp2	1.14257e-06	0.0203674	-0.455685	0.824	0.885	Fibroblasts	aPD-L1 + aTGF-β vs aPD-L1
Isg20	1.14639e-06	0.0204356	0.252901	0.546	0.458	Neutrophils	aPD-L1 + aTGF-β vs aPD-L1
Ccl6	1.1571e-06	0.0206265	-0.342511	0.493	0.586	Neutrophils	aPD-L1 vs PBS
mt-Nd3	1.18092e-06	0.021051	0.264053	0.48	0.291	Monocytes	aPD-L1 vs PBS
Acta2	1.19317e-06	0.0212694	-1.31437	0.02	0.162	Epithelial cells	aPD-L1 vs PBS
Hcst	1.19381e-06	0.0212808	0.329023	0.811	0.617	ILC	aPD-L1 + aTGF-β vs PBS
Rps27	1.20398e-06	0.0214621	0.40757	1	1	DC	aPD-L1 + aTGF-β vs PBS
Hspa8	1.23487e-06	0.0220127	0.403882	1	0.981	ILC	aPD-L1 vs PBS
Il1f9	1.24965e-06	0.0222762	0.279089	0.515	0.407	Neutrophils	aPD-L1 vs PBS
Mmp23	1.25567e-06	0.0223835	-0.27916	0.426	0.678	Fibroblasts	aPD-L1 + aTGF-β vs PBS
Htra3	1.26289e-06	0.0225122	0.423741	0.874	0.685	Fibroblasts	aPD-L1 vs PBS
Cd55	1.2839e-06	0.0228867	-0.602895	0.319	0.563	Fibroblasts	aPD-L1 + aTGF-β vs aPD-L1
Rpl37	1.32792e-06	0.0236715	0.288469	0.989	0.954	Fibroblasts	aPD-L1 + aTGF-β vs aPD-L1
Clic1	1.33872e-06	0.023864	-0.304767	0.881	0.944	ILC	aPD-L1 vs PBS
Rpl36	1.34019e-06	0.0238903	-0.364339	0.985	1	DC	aPD-L1 + aTGF-β vs aPD-L1
Ccl7	1.38072e-06	0.0246127	0.250431	0.512	0.399	Macrophages	aPD-L1 + aTGF-β vs PBS
Lama4	1.40881e-06	0.0251135	-0.352799	0.441	0.736	Fibroblasts	aPD-L1 + aTGF-β vs aPD-L1
Pdpn	1.41982e-06	0.0253097	-0.325152	0.484	0.793	Fibroblasts	aPD-L1 + aTGF-β vs aPD-L1
Sept1	1.42864e-06	0.025467	-0.390075	0.474	0.71	ILC	aPD-L1 vs PBS
Mt1	1.43278e-06	0.0255408	0.395574	0.957	0.832	Fibroblasts	aPD-L1 + aTGF-β vs PBS
Gadd45b	1.48387e-06	0.0264515	0.257192	0.396	0.303	Macrophages	aPD-L1 + aTGF-β vs PBS
Rpl37a	1.48821e-06	0.0265288	-0.344335	0.985	1	DC	aPD-L1 + aTGF-β vs aPD-L1
Fbn1	1.53349e-06	0.027336	-0.42713	0.782	0.879	Fibroblasts	aPD-L1 + aTGF-β vs PBS
Ccdc80	1.53508e-06	0.0273643	-0.337643	0.628	0.819	Fibroblasts	aPD-L1 + aTGF-β vs PBS
Rpl27	1.55188e-06	0.0276639	0.285971	0.794	0.688	ILC	aPD-L1 + aTGF-β vs aTGF-β
Hspa8	1.57165e-06	0.0280162	0.375323	0.993	0.981	ILC	aPD-L1 + aTGF-β vs PBS
Isg15	1.59046e-06	0.0283515	-0.505643	0.76	0.814	Monocytes	aPD-L1 + aTGF-β vs aTGF-β
Apoe	1.6433e-06	0.0292935	-0.293108	0.453	0.561	B cells	aPD-L1 vs PBS
Rpl34	1.66783e-06	0.0297307	-0.362876	1	1	DC	aPD-L1 + aTGF-β vs aPD-L1
Gm10076	1.67468e-06	0.0298528	0.604767	0.854	0.625	DC	aPD-L1 vs PBS
Ifit2	1.68807e-06	0.0300915	-0.404475	0.235	0.369	Monocytes	aPD-L1 + aTGF-β vs aTGF-β
Ms4a7	1.71857e-06	0.0306353	-0.464879	0.139	0.269	Monocytes	aTGF-β vs PBS
Lgmn	1.7723e-06	0.0315931	-0.283396	0.603	0.725	Monocytes	aPD-L1 + aTGF-β vs PBS
Gja1	1.78289e-06	0.0317818	-0.305998	0.181	0.416	Fibroblasts	aPD-L1 + aTGF-β vs PBS
Gng11	1.83337e-06	0.0326816	-0.31349	0.282	0.362	Tumor_cells	aPD-L1 vs PBS
Hist1h1c	1.86349e-06	0.0332186	-0.270629	0.496	0.601	B cells	aPD-L1 vs PBS
Vps37b	1.86389e-06	0.0332257	-0.255865	0.53	0.627	T cells	aTGF-β vs PBS
Ninj1	1.88135e-06	0.0335369	0.256233	0.666	0.522	Monocytes	aPD-L1 + aTGF-β vs PBS
Rpl30	1.88642e-06	0.0336273	0.455387	1	0.979	DC	aPD-L1 vs PBS
Dmkn	1.9084e-06	0.0340191	-0.627743	0.128	0.356	Fibroblasts	aPD-L1 + aTGF-β vs aPD-L1
Rpl22	1.94052e-06	0.0345917	-0.301038	0.969	0.985	Epithelial cells	aPD-L1 vs PBS
Supt4a	1.97044e-06	0.0351251	0.264063	0.651	0.4	ILC	aPD-L1 + aTGF-β vs aPD-L1
Hal	2.00155e-06	0.0356797	0.353496	0.399	0.278	Macrophages	aPD-L1 vs PBS
Atf3	2.01609e-06	0.0359388	0.555621	0.77	0.497	Fibroblasts	aPD-L1 vs PBS
Rps28	2.04981e-06	0.03654	0.380362	0.985	0.916	ILC	aPD-L1 vs PBS
Cfl1	2.08717e-06	0.0372058	-0.370804	0.956	0.981	ILC	aPD-L1 vs PBS
Ets2	2.10302e-06	0.0374884	0.268583	0.556	0.364	Monocytes	aPD-L1 vs PBS
Pcolce	2.13234e-06	0.0380111	-0.525207	0.759	0.879	Fibroblasts	aPD-L1 vs PBS
Alox5ap	2.15812e-06	0.0384706	-0.273616	0.443	0.528	Neutrophils	aPD-L1 vs PBS
Fn1	2.18071e-06	0.0388733	-0.415551	0.249	0.408	Monocytes	aTGF-β vs PBS
Uba52	2.21169e-06	0.0394255	0.503905	0.659	0.188	DC	aPD-L1 vs PBS
Tmsb10	2.23385e-06	0.0398207	0.305829	0.95	0.94	Fibroblasts	aTGF-β vs PBS
mt-Cytb	2.24985e-06	0.0401059	-0.32825	0.972	0.97	ILC	aPD-L1 + aTGF-β vs aPD-L1
Atp5g2	2.33827e-06	0.041682	-0.309764	0.8	0.86	ILC	aPD-L1 vs PBS
Cap1	2.36443e-06	0.0421483	-0.257789	0.556	0.706	Monocytes	aPD-L1 vs PBS
Atp6v1b1	2.43204e-06	0.0433536	-0.272182	0.107	0.324	Epithelial cells	aPD-L1 + aTGF-β vs PBS
Dusp2	2.48202e-06	0.0442446	0.314381	0.375	0.235	Monocytes	aPD-L1 + aTGF-β vs aTGF-β
Cavin1	2.48746e-06	0.0443414	-0.342494	0.452	0.724	Fibroblasts	aPD-L1 + aTGF-β vs aPD-L1
Malat1	2.50688e-06	0.0446877	-0.257403	1	1	Monocytes	aPD-L1 + aTGF-β vs aPD-L1
Rpl35	2.51139e-06	0.0447681	0.295971	0.975	0.916	ILC	aPD-L1 + aTGF-β vs PBS
Cxcl14	2.59573e-06	0.0462715	0.252346	0.564	0.418	Macrophages	aPD-L1 + aTGF-β vs aPD-L1
Cdkn1c	2.60312e-06	0.0464031	-0.468482	0.234	0.494	Fibroblasts	aPD-L1 + aTGF-β vs aPD-L1
Kdm6b	2.65054e-06	0.0472485	0.296728	0.597	0.44	Monocytes	aPD-L1 vs PBS
Fosb	2.65638e-06	0.0473527	-0.25352	0.827	0.858	Neutrophils	aPD-L1 + aTGF-β vs PBS
Prelp	2.67544e-06	0.0476924	-0.347677	0.441	0.713	Fibroblasts	aPD-L1 + aTGF-β vs aPD-L1
Rnase4	2.68252e-06	0.0478187	-0.422394	0.718	0.839	Fibroblasts	aPD-L1 + aTGF-β vs aPD-L1
Zfand5	2.69899e-06	0.0481123	0.352557	0.719	0.573	Monocytes	aPD-L1 vs PBS
Myl12b	2.73619e-06	0.0487754	0.276117	0.744	0.541	ILC	aPD-L1 + aTGF-β vs aPD-L1
AC160336.1	2.7412e-06	0.0488647	-0.28431	0.286	0.422	Macrophages	aPD-L1 + aTGF-β vs aPD-L1
Man1a	2.75066e-06	0.0490332	0.397621	0.655	0.403	Fibroblasts	aPD-L1 vs PBS
Cfp	2.76259e-06	0.049246	-0.327338	0.485	0.636	Monocytes	aPD-L1 vs PBS

## Sheet: Tabls S2 DE genes in fibroblast
Table S2. Differentially expressed (DE) genes in fibroblasts. Differential expression analysis was performed within each fibroblast subcluster, indicated in the “cluster” column. The “comparison” column indicates the treatment group comparison in which a given DE gene was observed. The columns “pct.1” and “pct.2” represent percent cells expressing the gene in the first treatment group and the sec…
gene	p_val	avg_logFC	pct.1	pct.2	p_val_adj	subcluster	comparison
Cxcl10	6.36732e-19	1.60265	0.673	0.062	1.13504e-14	Fib_0	aPD-L1 + aTGF-β vs PBS
H2-K1	9.17039e-13	0.686199	1	0.876	1.63471e-08	Fib_0	aPD-L1 + aTGF-β vs PBS
Igfbp5	1.2494e-12	1.35648	0.795	0.258	2.22718e-08	Fib_0	aPD-L1 vs PBS
H2-D1	2.79674e-11	0.679782	0.99	0.928	4.98547e-07	Fib_0	aPD-L1 + aTGF-β vs PBS
mt-Atp6	1.08345e-10	-0.507768	0.99	1	1.93135e-06	Fib_0	aPD-L1 + aTGF-β vs PBS
Irf1	4.73027e-10	0.729187	0.654	0.278	8.43218e-06	Fib_0	aPD-L1 + aTGF-β vs PBS
mt-Co2	4.99492e-10	-0.47844	0.99	1	8.90395e-06	Fib_0	aPD-L1 + aTGF-β vs PBS
B2m	5.0543e-10	0.592505	1	0.928	9.00979e-06	Fib_0	aPD-L1 + aTGF-β vs PBS
Col1a1	6.26535e-10	-0.706115	0.99	1	1.11686e-05	Fib_0	aPD-L1 + aTGF-β vs PBS
Meg3	3.96854e-09	-0.847194	0.692	0.897	7.07431e-05	Fib_0	aPD-L1 + aTGF-β vs PBS
Mt1	4.97881e-09	0.596584	0.99	0.866	8.87523e-05	Fib_0	aPD-L1 + aTGF-β vs PBS
Col1a2	6.21529e-09	-0.472441	1	1	0.000110794	Fib_0	aPD-L1 + aTGF-β vs PBS
mt-Co3	1.21789e-08	-0.457445	0.99	1	0.0002171	Fib_0	aPD-L1 + aTGF-β vs PBS
Cxcl10	1.81897e-08	0.815911	0.425	0.062	0.000324249	Fib_0	aPD-L1 vs PBS
Cd74	2.32961e-08	0.565759	0.327	0.021	0.000415276	Fib_0	aPD-L1 + aTGF-β vs PBS
Col5a2	2.41938e-08	-0.473688	0.894	0.979	0.00043128	Fib_0	aPD-L1 + aTGF-β vs PBS
Irf1	4.01138e-08	0.607273	0.671	0.278	0.000715069	Fib_0	aPD-L1 vs PBS
Thy1	5.28294e-08	-0.506894	0.452	0.763	0.000941737	Fib_0	aPD-L1 + aTGF-β vs PBS
mt-Cytb	7.24789e-08	-0.489422	0.971	0.979	0.00129201	Fib_0	aPD-L1 + aTGF-β vs PBS
Sfrp2	8.04414e-08	-0.817234	0.596	0.835	0.00143395	Fib_0	aPD-L1 + aTGF-β vs PBS
Gm42418	1.20795e-07	0.459657	1	1	0.0021533	Fib_0	aPD-L1 vs PBS
Pcolce	1.58107e-07	-0.644172	0.795	0.938	0.00281841	Fib_0	aPD-L1 vs PBS
Thbs2	1.92956e-07	-0.569872	0.519	0.835	0.00343963	Fib_0	aPD-L1 + aTGF-β vs PBS
Fbln2	2.21302e-07	-0.464722	0.856	0.959	0.00394492	Fib_0	aTGF-β vs PBS
Antxr1	2.80469e-07	-0.355671	0.308	0.67	0.00499964	Fib_0	aPD-L1 + aTGF-β vs PBS
Cxcl9	3.54501e-07	0.514833	0.375	0.072	0.00631934	Fib_0	aPD-L1 + aTGF-β vs PBS
Svep1	3.66913e-07	-0.519484	0.342	0.701	0.00654058	Fib_0	aPD-L1 vs PBS
Lrp1	4.27333e-07	-0.345976	0.752	0.969	0.00761764	Fib_0	aTGF-β vs PBS
Mmp2	5.16055e-07	-0.413692	0.875	0.99	0.0091992	Fib_0	aPD-L1 + aTGF-β vs PBS
Cthrc1	5.23333e-07	-0.733135	0.394	0.68	0.00932893	Fib_0	aPD-L1 + aTGF-β vs PBS
Phlda1	6.94873e-07	0.658184	0.683	0.33	0.0123868	Fib_0	aPD-L1 + aTGF-β vs PBS
Rpl37a	8.79597e-07	0.283604	0.992	0.99	0.0156797	Fib_0	aTGF-β vs PBS
P3h4	1.24869e-06	-0.313741	0.163	0.474	0.0222592	Fib_0	aPD-L1 + aTGF-β vs PBS
Icam1	1.40232e-06	0.484468	0.538	0.216	0.0249977	Fib_0	aPD-L1 + aTGF-β vs PBS
Rps15a	1.86347e-06	0.27857	1	0.979	0.0332183	Fib_0	aTGF-β vs PBS
Malat1	1.92212e-06	-0.39204	1	0.99	0.0342637	Fib_0	aTGF-β vs PBS
Svep1	2.05503e-06	-0.465974	0.472	0.701	0.036633	Fib_0	aTGF-β vs PBS
Tprgl	2.35357e-06	-0.318303	0.173	0.474	0.0419548	Fib_0	aPD-L1 + aTGF-β vs PBS
mt-Nd1	2.7306e-06	-0.388807	0.933	1	0.0486757	Fib_0	aPD-L1 + aTGF-β vs PBS

## Sheet: Tabls S3 DE genes in macrophage
Table S3. Differentially expressed (DE) genes in macrophages. Differential expression analysis was performed within each macrophage subcluster, indicated in the “cluster” column. The “comparison” column indicates the treatment group comparison in which a given DE gene was observed. The columns “pct.1” and “pct.2” represent percent cells expressing the gene in the first treatment group and the sec…
gene	p_val	avg_logFC	pct.1	pct.2	p_val_adj	subcluster	comparison
Gm10076	8.56049e-75	0.528881	0.908	0.546	1.52599e-70	Mac_0	aPD-L1 + aTGF-β vs PBS
Rpl37a	2.22648e-54	0.309284	0.998	1	3.96892e-50	Mac_0	aPD-L1 + aTGF-β vs PBS
Rpl39	3.31622e-51	0.360618	0.998	0.988	5.9115e-47	Mac_0	aPD-L1 + aTGF-β vs PBS
Tmsb10	4.20616e-45	0.591045	0.976	0.908	7.49791e-41	Mac_0	aPD-L1 + aTGF-β vs PBS
Irf1	2.20865e-44	0.555748	0.525	0.161	3.93714e-40	Mac_0	aPD-L1 + aTGF-β vs PBS
Rpl37	5.56096e-44	0.29781	1	0.997	9.91296e-40	Mac_0	aPD-L1 + aTGF-β vs PBS
Rpl37a	6.85546e-43	0.527753	1	1	1.22205e-38	Mac_0	aPD-L1 vs PBS
Rps21	3.20782e-39	0.307057	0.996	0.987	5.71826e-35	Mac_0	aPD-L1 + aTGF-β vs PBS
Rps29	2.21995e-36	0.453288	1	1	3.95728e-32	Mac_0	aPD-L1 vs PBS
Rps27	2.28616e-35	0.349684	0.993	0.98	4.07532e-31	Mac_0	aPD-L1 + aTGF-β vs PBS
Rpl38	6.25801e-35	0.514418	1	0.988	1.11555e-30	Mac_0	aPD-L1 vs PBS
Rpl36	2.5702e-34	0.266409	0.996	0.999	4.58163e-30	Mac_0	aPD-L1 + aTGF-β vs PBS
Rpl37	5.70156e-33	0.449561	1	0.997	1.01636e-28	Mac_0	aPD-L1 vs PBS
Rps27	3.24584e-32	0.60026	0.992	0.98	5.78603e-28	Mac_0	aPD-L1 vs PBS
Rps21	4.2223e-32	0.524654	1	0.987	7.52667e-28	Mac_0	aPD-L1 vs PBS
Rpl39	1.20459e-31	0.559952	0.992	0.988	2.14731e-27	Mac_0	aPD-L1 vs PBS
H2-Eb1	1.36472e-31	1.21676	0.88	0.478	2.43275e-27	Mac_0	aPD-L1 vs PBS
Rpl35a	2.76652e-31	0.259796	0.998	0.99	4.9316e-27	Mac_0	aPD-L1 + aTGF-β vs PBS
Crip1	6.29364e-31	0.554429	0.945	0.829	1.1219e-26	Mac_0	aPD-L1 + aTGF-β vs PBS
Tmsb10	1.65601e-30	0.757292	0.968	0.908	2.952e-26	Mac_0	aPD-L1 vs PBS
AY036118	8.2156e-30	-0.760866	0.56	0.788	1.46451e-25	Mac_0	aPD-L1 + aTGF-β vs PBS
H2-Aa	1.01639e-28	1.12766	0.864	0.497	1.81182e-24	Mac_0	aPD-L1 vs PBS
Rpl35	1.21565e-28	0.254229	0.996	0.974	2.16701e-24	Mac_0	aPD-L1 + aTGF-β vs PBS
Atp5e	1.28667e-27	0.253208	0.967	0.869	2.29362e-23	Mac_0	aPD-L1 + aTGF-β vs PBS
Rpl41	1.34551e-27	0.403615	1	1	2.39851e-23	Mac_0	aPD-L1 vs PBS
Cox7c	1.90961e-27	0.440736	0.968	0.787	3.40408e-23	Mac_0	aPD-L1 vs PBS
Irf1	3.57019e-27	0.767876	0.696	0.271	6.36422e-23	Mac_1	aPD-L1 + aTGF-β vs PBS
Tnf	3.61519e-27	0.472499	0.613	0.316	6.44444e-23	Mac_0	aPD-L1 + aTGF-β vs PBS
Gm10076	1.49364e-26	0.529994	0.88	0.546	2.66256e-22	Mac_0	aPD-L1 vs PBS
Serpina3g	2.08458e-26	0.450425	0.348	0.097	3.71597e-22	Mac_0	aPD-L1 + aTGF-β vs PBS
Rpl36	2.76345e-26	0.411662	1	0.999	4.92613e-22	Mac_0	aPD-L1 vs PBS
H2-Eb1	5.81645e-26	0.921897	0.696	0.478	1.03684e-21	Mac_0	aPD-L1 + aTGF-β vs PBS
Rpl35	2.33369e-25	0.425914	1	0.974	4.16004e-21	Mac_0	aPD-L1 vs PBS
Cd74	3.2006e-25	0.989723	0.92	0.795	5.70539e-21	Mac_0	aPD-L1 vs PBS
H2-Ab1	3.44417e-25	0.999791	0.872	0.559	6.13958e-21	Mac_0	aPD-L1 vs PBS
H2-DMb1	8.84245e-25	0.70874	0.808	0.403	1.57625e-20	Mac_0	aPD-L1 vs PBS
Rps28	1.587e-24	0.428022	0.984	0.968	2.82899e-20	Mac_0	aPD-L1 vs PBS
Acod1	1.72546e-24	0.424576	0.416	0.151	3.07581e-20	Mac_0	aPD-L1 + aTGF-β vs PBS
H2-Aa	4.23127e-24	0.862502	0.696	0.497	7.54266e-20	Mac_0	aPD-L1 + aTGF-β vs PBS
mt-Atp8	1.02479e-23	0.469337	0.8	0.438	1.82679e-19	Mac_0	aPD-L1 vs PBS
Rpl35a	1.92214e-23	0.404965	0.992	0.99	3.42641e-19	Mac_0	aPD-L1 vs PBS
H2-T23	2.82469e-23	0.539046	0.792	0.415	5.03529e-19	Mac_0	aPD-L1 vs PBS
Oasl1	3.30325e-23	0.590258	0.556	0.307	5.88837e-19	Mac_0	aPD-L1 + aTGF-β vs PBS
Atp5k	5.04466e-23	0.447745	0.88	0.569	8.99261e-19	Mac_0	aPD-L1 vs PBS
Atp5e	5.31133e-23	0.421708	0.944	0.869	9.46797e-19	Mac_0	aPD-L1 vs PBS
Cd74	1.40939e-22	0.822673	0.856	0.795	2.51238e-18	Mac_0	aPD-L1 + aTGF-β vs PBS
H2-Ab1	4.5527e-22	0.849798	0.713	0.559	8.11565e-18	Mac_0	aPD-L1 + aTGF-β vs PBS
Tmsb10	9.6671e-22	0.727478	0.982	0.93	1.72326e-17	Mac_1	aPD-L1 + aTGF-β vs PBS
Serpina3g	1.69837e-21	0.589134	0.416	0.097	3.02752e-17	Mac_0	aPD-L1 vs PBS
Cxcl10	1.87372e-21	0.632284	0.731	0.484	3.3401e-17	Mac_0	aPD-L1 + aTGF-β vs PBS
Txn1	2.98692e-20	0.351325	0.969	0.939	5.32448e-16	Mac_0	aPD-L1 + aTGF-β vs PBS
Peli1	6.19948e-20	0.34497	0.521	0.277	1.10512e-15	Mac_0	aPD-L1 + aTGF-β vs PBS
AY036118	6.35152e-20	0.600845	0.984	0.788	1.13222e-15	Mac_0	aPD-L1 vs PBS
Tomm7	8.46631e-20	0.391408	0.76	0.401	1.5092e-15	Mac_0	aPD-L1 vs PBS
Fam26f	9.5932e-20	0.320428	0.348	0.133	1.71008e-15	Mac_0	aPD-L1 + aTGF-β vs PBS
Irf1	9.61371e-20	0.48825	0.504	0.161	1.71374e-15	Mac_0	aPD-L1 vs PBS
Tnfaip2	1.12618e-19	0.494487	0.483	0.117	2.00753e-15	Mac_1	aPD-L1 vs PBS
Dab2	1.26625e-19	-0.29648	0.766	0.914	2.25721e-15	Mac_0	aPD-L1 + aTGF-β vs PBS
Rpl18	2.57757e-19	-0.311018	1	0.997	4.59478e-15	Mac_0	aPD-L1 vs PBS
Gbp2b	2.77946e-19	0.502217	0.52	0.169	4.95466e-15	Mac_0	aPD-L1 vs PBS
Igkc	8.13739e-19	0.473358	0.166	0.022	1.45057e-14	Mac_0	aPD-L1 + aTGF-β vs PBS
Gbp4	9.64694e-19	0.335202	0.346	0.14	1.71966e-14	Mac_0	aPD-L1 + aTGF-β vs PBS
mt-Nd3	1.64469e-18	0.433397	0.824	0.501	2.93182e-14	Mac_0	aPD-L1 vs PBS
Ly6a	1.84972e-18	0.698772	0.578	0.365	3.29731e-14	Mac_0	aPD-L1 + aTGF-β vs PBS
Rpl5	2.00062e-18	-0.251558	0.943	0.974	3.56631e-14	Mac_0	aPD-L1 + aTGF-β vs PBS
Gbp2b	2.00127e-18	0.367861	0.392	0.169	3.56746e-14	Mac_0	aPD-L1 + aTGF-β vs PBS
Ubc	3.40918e-18	0.370397	0.807	0.643	6.0772e-14	Mac_0	aPD-L1 + aTGF-β vs PBS
Rpl13	3.41691e-18	-0.312449	1	1	6.09098e-14	Mac_0	aPD-L1 vs PBS
Sem1	4.47466e-18	0.360577	0.952	0.84	7.97653e-14	Mac_0	aPD-L1 vs PBS
Ccl4	1.25405e-17	0.459938	0.884	0.702	2.23547e-13	Mac_0	aPD-L1 + aTGF-β vs PBS
Nfkbia	2.25949e-17	0.346374	0.825	0.641	4.02777e-13	Mac_0	aPD-L1 + aTGF-β vs PBS
Fam26f	2.8284e-17	0.469196	0.432	0.133	5.04191e-13	Mac_0	aPD-L1 vs PBS
Sec61g	2.85364e-17	0.398408	0.84	0.612	5.08689e-13	Mac_0	aPD-L1 vs PBS
AY036118	2.8805e-17	0.556803	0.992	0.909	5.13478e-13	Mac_1	aPD-L1 vs PBS
H2-DMb2	3.64267e-17	0.259149	0.455	0.231	6.49342e-13	Mac_0	aPD-L1 + aTGF-β vs PBS
Rpl15	6.56769e-17	-0.328027	0.976	0.994	1.17076e-12	Mac_0	aPD-L1 vs PBS
Rsad2	8.22883e-17	0.586399	0.47	0.252	1.46687e-12	Mac_0	aPD-L1 + aTGF-β vs PBS
Acod1	9.68696e-17	0.535219	0.456	0.151	1.7268e-12	Mac_0	aPD-L1 vs PBS
Ifi27l2a	1.31872e-16	0.362954	0.921	0.788	2.35075e-12	Mac_0	aPD-L1 + aTGF-β vs PBS
H2-DMb2	1.45033e-16	0.361989	0.568	0.231	2.58536e-12	Mac_0	aPD-L1 vs PBS
Pmepa1	1.59777e-16	-0.323636	0.667	0.841	2.84818e-12	Mac_0	aPD-L1 + aTGF-β vs PBS
Irf1	1.75409e-16	0.625524	0.627	0.271	3.12685e-12	Mac_1	aPD-L1 vs PBS
Cox17	1.88341e-16	0.278077	0.464	0.15	3.35736e-12	Mac_0	aPD-L1 vs PBS
Spp1	2.25192e-16	-1.08189	0.492	0.836	4.01428e-12	Mac_1	aPD-L1 vs PBS
Ndufa1	3.50209e-16	0.327864	0.656	0.317	6.24283e-12	Mac_0	aPD-L1 vs PBS
Uba52	3.84564e-16	0.340272	0.576	0.242	6.85523e-12	Mac_0	aPD-L1 vs PBS
Rpl8	4.24825e-16	-0.350974	0.992	1	7.57293e-12	Mac_0	aPD-L1 vs PBS
Lst1	5.24982e-16	0.59551	0.864	0.697	9.35833e-12	Mac_0	aPD-L1 vs PBS
Fcgr4	6.4085e-16	0.622262	0.792	0.556	1.14238e-11	Mac_0	aPD-L1 vs PBS
Tnfaip2	8.4186e-16	0.439992	0.404	0.117	1.5007e-11	Mac_1	aPD-L1 + aTGF-β vs PBS
Lgmn	1.67027e-15	-0.26521	0.974	0.983	2.97742e-11	Mac_0	aPD-L1 + aTGF-β vs PBS
Fgl2	1.77229e-15	0.378958	0.512	0.314	3.15929e-11	Mac_0	aPD-L1 + aTGF-β vs PBS
Arg1	1.92114e-15	-0.580854	0.181	0.367	3.42462e-11	Mac_0	aTGF-β vs PBS
Rpl37a	2.03067e-15	0.405923	1	1	3.61988e-11	Mac_1	aPD-L1 vs PBS
Rps27	4.74529e-15	0.606619	0.992	0.958	8.45895e-11	Mac_1	aPD-L1 vs PBS
Tgfbi	5.44609e-15	-0.350322	0.884	0.945	9.7082e-11	Mac_0	aPD-L1 + aTGF-β vs PBS
Hspa1a	7.48336e-15	0.382163	0.701	0.526	1.33398e-10	Mac_0	aTGF-β vs PBS
Gm42418	8.23613e-15	-0.43834	1	1	1.46817e-10	Mac_0	aPD-L1 + aTGF-β vs PBS
Rpl14	9.04513e-15	-0.299242	0.96	0.993	1.61238e-10	Mac_0	aPD-L1 vs PBS
Ly6a	9.33828e-15	0.700994	0.68	0.365	1.66464e-10	Mac_0	aPD-L1 vs PBS
Rps5	1.51039e-14	-0.370544	0.992	0.99	2.69241e-10	Mac_0	aPD-L1 vs PBS
Tmsb10	1.75013e-14	0.645475	0.983	0.93	3.11979e-10	Mac_1	aPD-L1 vs PBS
Rpl10a	2.80735e-14	-0.358263	0.96	0.988	5.00437e-10	Mac_0	aPD-L1 vs PBS
Ifit1	3.15758e-14	0.35885	0.326	0.144	5.62871e-10	Mac_0	aPD-L1 + aTGF-β vs PBS
Gbp4	3.16565e-14	0.455892	0.4	0.14	5.64308e-10	Mac_0	aPD-L1 vs PBS
AY036118	3.60329e-14	-0.406265	0.676	0.788	6.42322e-10	Mac_0	aTGF-β vs PBS
Rps4x	4.0479e-14	-0.354621	0.992	0.999	7.21579e-10	Mac_0	aPD-L1 vs PBS
Pid1	4.88783e-14	-0.289296	0.7	0.834	8.71305e-10	Mac_0	aPD-L1 + aTGF-β vs PBS
Ms4a7	5.45856e-14	-0.387593	0.632	0.8	9.73042e-10	Mac_0	aPD-L1 + aTGF-β vs PBS
Slamf8	5.99646e-14	0.334144	0.386	0.126	1.06893e-09	Mac_1	aPD-L1 + aTGF-β vs PBS
Stat1	6.00328e-14	0.279539	0.586	0.386	1.07014e-09	Mac_0	aPD-L1 + aTGF-β vs PBS
Rpl3	6.43624e-14	-0.3669	0.976	0.997	1.14732e-09	Mac_0	aPD-L1 vs PBS
Ifi27l2a	7.10254e-14	0.302533	0.898	0.788	1.2661e-09	Mac_0	aTGF-β vs PBS
H2-DMb1	9.29073e-14	0.361997	0.573	0.403	1.65617e-09	Mac_0	aPD-L1 + aTGF-β vs PBS
Gm10076	9.72525e-14	0.401207	0.778	0.54	1.73362e-09	Mac_1	aPD-L1 + aTGF-β vs PBS
Lgals1	9.97905e-14	-0.543452	0.975	0.979	1.77887e-09	Mac_1	aPD-L1 vs PBS
Rpl12	1.06811e-13	-0.364535	0.96	0.994	1.90401e-09	Mac_0	aPD-L1 vs PBS
Tmsb10	1.14567e-13	0.251341	0.941	0.908	2.04227e-09	Mac_0	aTGF-β vs PBS
Blvrb	1.32566e-13	0.310816	0.656	0.496	2.36313e-09	Mac_0	aPD-L1 + aTGF-β vs PBS
Dab2	1.35675e-13	-0.418101	0.68	0.914	2.41855e-09	Mac_0	aPD-L1 vs PBS
Rpl36al	1.38277e-13	0.290592	0.696	0.37	2.46493e-09	Mac_0	aPD-L1 vs PBS
Uqcr11	1.39255e-13	0.322143	0.832	0.581	2.48237e-09	Mac_0	aPD-L1 vs PBS
Il2rg	1.64208e-13	0.291723	0.44	0.163	2.92717e-09	Mac_0	aPD-L1 vs PBS
AW112010	2.86231e-13	0.533151	0.777	0.673	5.10235e-09	Mac_0	aPD-L1 + aTGF-β vs PBS
Klf2	3.96748e-13	0.324219	0.76	0.61	7.07243e-09	Mac_0	aTGF-β vs PBS
Gbp2	5.33227e-13	0.363539	0.392	0.135	9.50531e-09	Mac_0	aPD-L1 vs PBS
Ubc	5.5895e-13	0.279896	0.764	0.643	9.96384e-09	Mac_0	aTGF-β vs PBS
Crip1	6.37076e-13	0.700735	0.912	0.829	1.13565e-08	Mac_0	aPD-L1 vs PBS
Ifitm3	6.8837e-13	0.304399	0.958	0.938	1.22709e-08	Mac_0	aPD-L1 + aTGF-β vs PBS
Pmepa1	7.61852e-13	-0.534292	0.193	0.514	1.35808e-08	Mac_1	aPD-L1 + aTGF-β vs PBS
Cox6b1	1.15176e-12	0.301918	0.944	0.86	2.05312e-08	Mac_0	aPD-L1 vs PBS
Ms4a7	1.6083e-12	-0.640522	0.203	0.586	2.86695e-08	Mac_1	aPD-L1 vs PBS
Ccl2	1.62198e-12	0.347904	0.812	0.654	2.89134e-08	Mac_0	aPD-L1 + aTGF-β vs PBS
Klf2	1.65505e-12	0.335601	0.783	0.61	2.9503e-08	Mac_0	aPD-L1 + aTGF-β vs PBS
Itgb7	1.72368e-12	0.339138	0.496	0.213	3.07264e-08	Mac_0	aPD-L1 vs PBS
Cd274	1.97193e-12	0.426649	0.602	0.322	3.51517e-08	Mac_1	aPD-L1 + aTGF-β vs PBS
mt-Nd4l	2.26991e-12	0.368547	0.744	0.481	4.04634e-08	Mac_0	aPD-L1 vs PBS
Rpl5	2.31627e-12	-0.342645	0.936	0.974	4.12898e-08	Mac_0	aPD-L1 vs PBS
Cd74	2.32602e-12	0.609773	0.983	0.811	4.14636e-08	Mac_1	aPD-L1 vs PBS
Cxcl9	2.36279e-12	1.15409	0.496	0.226	4.21191e-08	Mac_0	aPD-L1 vs PBS
Rps3a1	2.44706e-12	-0.33087	0.976	0.993	4.36212e-08	Mac_0	aPD-L1 vs PBS
Igkc	2.81701e-12	1.62606	0.212	0.028	5.02159e-08	Mac_1	aPD-L1 vs PBS
Hk3	2.8224e-12	0.436259	0.6	0.337	5.0312e-08	Mac_0	aPD-L1 vs PBS
Arpc1b	3.2301e-12	-0.269376	0.952	0.996	5.75798e-08	Mac_0	aPD-L1 vs PBS
Cd83	3.65226e-12	0.252486	0.486	0.293	6.51051e-08	Mac_0	aPD-L1 + aTGF-β vs PBS
Eef1g	3.68308e-12	-0.351629	0.528	0.778	6.56546e-08	Mac_0	aPD-L1 vs PBS
H2-Eb1	4.16851e-12	0.637989	0.822	0.514	7.43079e-08	Mac_1	aPD-L1 vs PBS
Cxcl9	4.65901e-12	0.52879	0.405	0.226	8.30515e-08	Mac_0	aPD-L1 + aTGF-β vs PBS
Tnfaip3	5.15585e-12	0.46044	0.602	0.278	9.19082e-08	Mac_1	aPD-L1 vs PBS
Iigp1	5.31593e-12	0.254952	0.315	0.147	9.47617e-08	Mac_0	aPD-L1 + aTGF-β vs PBS
Gapdh	5.32219e-12	-0.335328	0.96	0.996	9.48734e-08	Mac_0	aPD-L1 vs PBS
Samhd1	5.70137e-12	0.4279	0.608	0.329	1.01633e-07	Mac_0	aPD-L1 vs PBS
Irgm1	6.11155e-12	0.281238	0.327	0.103	1.08944e-07	Mac_1	aPD-L1 + aTGF-β vs PBS
Pmepa1	8.06528e-12	-0.629403	0.161	0.514	1.43772e-07	Mac_1	aPD-L1 vs PBS
Gatm	9.20426e-12	-0.296008	0.875	0.944	1.64075e-07	Mac_0	aPD-L1 + aTGF-β vs PBS
H2-Aa	1.02822e-11	0.579885	0.873	0.57	1.83291e-07	Mac_1	aPD-L1 vs PBS
Rps2	1.19583e-11	-0.298901	0.984	0.991	2.13168e-07	Mac_0	aPD-L1 vs PBS
Tpt1	1.55865e-11	-0.289752	1	1	2.77845e-07	Mac_0	aPD-L1 vs PBS
Rpl18	2.23841e-11	-0.354555	0.966	0.988	3.99019e-07	Mac_1	aPD-L1 vs PBS
Rpl27	2.58273e-11	0.309648	0.752	0.476	4.60397e-07	Mac_0	aPD-L1 vs PBS
Samhd1	2.62877e-11	0.257061	0.508	0.329	4.68605e-07	Mac_0	aPD-L1 + aTGF-β vs PBS
Psap	2.83351e-11	0.328908	1	0.994	5.05101e-07	Mac_0	aPD-L1 vs PBS
Romo1	2.9849e-11	0.295217	0.584	0.32	5.32088e-07	Mac_0	aPD-L1 vs PBS
Stat1	3.02572e-11	0.45559	0.632	0.386	5.39364e-07	Mac_0	aPD-L1 vs PBS
Tnfaip2	4.00179e-11	0.293354	0.216	0.05	7.13358e-07	Mac_0	aPD-L1 vs PBS
Iigp1	4.08651e-11	0.304899	0.4	0.147	7.28461e-07	Mac_0	aPD-L1 vs PBS
Rps3	4.44306e-11	-0.281642	0.992	0.994	7.9202e-07	Mac_0	aPD-L1 vs PBS
Ndufa2	5.4619e-11	0.271712	0.816	0.595	9.73639e-07	Mac_0	aPD-L1 vs PBS
Rplp0	5.82684e-11	-0.267622	1	1	1.03869e-06	Mac_0	aPD-L1 vs PBS
Rps21	8.2048e-11	0.420077	1	0.97	1.46259e-06	Mac_1	aPD-L1 vs PBS
Pmepa1	1.06905e-10	-0.431212	0.616	0.841	1.90569e-06	Mac_0	aPD-L1 vs PBS
Hspa1b	1.07131e-10	0.366588	0.525	0.363	1.90972e-06	Mac_0	aTGF-β vs PBS
Gatm	1.1477e-10	-0.686302	0.363	0.61	2.04588e-06	Mac_1	aPD-L1 + aTGF-β vs PBS
Aprt	1.15057e-10	-0.296107	0.792	0.961	2.05101e-06	Mac_0	aPD-L1 vs PBS
Dusp1	1.18392e-10	0.263435	0.79	0.67	2.11046e-06	Mac_0	aTGF-β vs PBS
Tpi1	1.32481e-10	-0.275736	0.759	0.843	2.3616e-06	Mac_0	aPD-L1 + aTGF-β vs PBS
Ccl4	1.37219e-10	0.358664	0.824	0.702	2.44607e-06	Mac_0	aTGF-β vs PBS
Ly6e	1.43169e-10	0.410954	0.896	0.713	2.55213e-06	Mac_0	aPD-L1 vs PBS
Rnf19b	1.43585e-10	0.272948	0.528	0.254	2.55954e-06	Mac_0	aPD-L1 vs PBS
Ighg1	1.58995e-10	0.459476	0.111	0.005	2.83424e-06	Mac_1	aPD-L1 + aTGF-β vs PBS
Rpl13	1.8531e-10	-0.346559	0.992	1	3.30333e-06	Mac_1	aPD-L1 vs PBS
Gm10076	2.11251e-10	0.386923	0.746	0.54	3.76576e-06	Mac_1	aPD-L1 vs PBS
Cox6c	2.21906e-10	0.298503	0.816	0.71	3.9557e-06	Mac_0	aPD-L1 vs PBS
Psmb9	2.59932e-10	0.292389	0.856	0.663	4.63354e-06	Mac_0	aPD-L1 vs PBS
Fgl2	2.60981e-10	0.413898	0.568	0.314	4.65224e-06	Mac_0	aPD-L1 vs PBS
H2-D1	2.76523e-10	0.280734	1	1	4.9293e-06	Mac_0	aPD-L1 vs PBS
Atp5g2	2.81932e-10	-0.269735	0.712	0.901	5.02571e-06	Mac_0	aPD-L1 vs PBS
Rpl37a	2.98347e-10	0.271025	0.994	1	5.31834e-06	Mac_1	aPD-L1 + aTGF-β vs PBS
Eid1	3.28135e-10	-0.2804	0.384	0.696	5.84933e-06	Mac_0	aPD-L1 vs PBS
Erp29	3.63918e-10	-0.259773	0.904	0.964	6.4872e-06	Mac_0	aPD-L1 vs PBS
Txn1	5.05014e-10	0.397943	0.959	0.937	9.00239e-06	Mac_1	aPD-L1 + aTGF-β vs PBS
Lgals3bp	5.82266e-10	0.285664	0.696	0.422	1.03795e-05	Mac_0	aPD-L1 vs PBS
Fn1	6.48609e-10	-0.558115	0.359	0.579	1.15621e-05	Mac_1	aTGF-β vs PBS
Rpl37a	6.79148e-10	0.497126	1	1	1.21065e-05	Mac_2	aPD-L1 + aTGF-β vs PBS
Atp5j2	7.3807e-10	0.251261	0.904	0.744	1.31568e-05	Mac_0	aPD-L1 vs PBS
Ppp1r15a	7.8627e-10	0.27406	0.521	0.353	1.40161e-05	Mac_0	aPD-L1 + aTGF-β vs PBS
Rsad2	7.88657e-10	0.664233	0.496	0.252	1.40586e-05	Mac_0	aPD-L1 vs PBS
Ccl5	8.37148e-10	0.43456	0.212	0.085	1.4923e-05	Mac_0	aPD-L1 + aTGF-β vs PBS
Ms4a7	8.62296e-10	-0.265716	0.686	0.8	1.53713e-05	Mac_0	aTGF-β vs PBS
Clec4a1	8.72324e-10	0.324664	0.488	0.246	1.555e-05	Mac_0	aPD-L1 vs PBS
Rpl36a	9.23515e-10	0.2849	0.936	0.922	1.64626e-05	Mac_0	aPD-L1 vs PBS
Tap2	9.57618e-10	0.25432	0.392	0.169	1.70705e-05	Mac_0	aPD-L1 vs PBS
Spp1	9.78397e-10	-0.407356	0.48	0.764	1.74409e-05	Mac_0	aPD-L1 vs PBS
Rps6	1.02557e-09	-0.273002	0.944	0.988	1.82819e-05	Mac_0	aPD-L1 vs PBS
AW112010	1.08308e-09	0.566343	0.848	0.673	1.93069e-05	Mac_0	aPD-L1 vs PBS
Rack1	1.16824e-09	-0.258682	0.976	0.996	2.08251e-05	Mac_0	aPD-L1 vs PBS
Fcgr4	1.30282e-09	0.43184	0.63	0.556	2.32241e-05	Mac_0	aPD-L1 + aTGF-β vs PBS
Ldha	1.34112e-09	-0.360061	0.76	0.898	2.39069e-05	Mac_0	aPD-L1 vs PBS
Apoe	1.56549e-09	-0.555698	0.749	0.867	2.79064e-05	Mac_1	aPD-L1 + aTGF-β vs PBS
Rpl17	1.578e-09	-0.282983	0.968	0.986	2.81295e-05	Mac_0	aPD-L1 vs PBS
Atp5l	1.6074e-09	0.250266	0.928	0.821	2.86535e-05	Mac_0	aPD-L1 vs PBS
Igkc	1.65908e-09	0.330458	0.136	0.022	2.95747e-05	Mac_0	aPD-L1 vs PBS
Ccl3	1.76845e-09	0.32017	0.681	0.514	3.15244e-05	Mac_0	aPD-L1 + aTGF-β vs PBS
Rps29	1.99623e-09	0.300813	1	1	3.55849e-05	Mac_1	aPD-L1 vs PBS
Cd274	2.00057e-09	0.523676	0.576	0.322	3.56622e-05	Mac_1	aPD-L1 vs PBS
Igkc	2.05729e-09	0.523971	0.164	0.028	3.66732e-05	Mac_1	aPD-L1 + aTGF-β vs PBS
Atf3	2.18831e-09	0.293261	0.802	0.716	3.90089e-05	Mac_0	aTGF-β vs PBS
Gm47283	2.27967e-09	0.330565	0.616	0.386	4.06375e-05	Mac_0	aPD-L1 vs PBS
Fth1	2.29365e-09	-0.414776	1	1	4.08867e-05	Mac_0	aPD-L1 vs PBS
Rps27	2.4134e-09	0.806398	1	1	4.30213e-05	Mac_2	aPD-L1 vs PBS
H2-Eb1	2.44975e-09	0.457321	0.749	0.514	4.36692e-05	Mac_1	aPD-L1 + aTGF-β vs PBS
Rgs10	2.53597e-09	-0.298982	0.616	0.856	4.52062e-05	Mac_0	aPD-L1 vs PBS
2010107E04Rik	2.59347e-09	0.261641	0.664	0.428	4.62312e-05	Mac_0	aPD-L1 vs PBS
Bax	2.76267e-09	-0.27938	0.48	0.733	4.92473e-05	Mac_0	aPD-L1 vs PBS
Rps27	2.83444e-09	0.527693	1	1	5.05267e-05	Mac_2	aPD-L1 + aTGF-β vs PBS
Tmem256	2.83782e-09	0.280839	0.736	0.517	5.05869e-05	Mac_0	aPD-L1 vs PBS
Nampt	2.93863e-09	0.305099	0.52	0.284	5.2384e-05	Mac_0	aPD-L1 vs PBS
Ms4a7	3.03111e-09	-0.577048	0.322	0.586	5.40325e-05	Mac_1	aPD-L1 + aTGF-β vs PBS
B2m	3.13349e-09	0.259159	1	1	5.58575e-05	Mac_1	aPD-L1 vs PBS
Rpl7	3.37653e-09	-0.297411	0.968	0.968	6.019e-05	Mac_0	aPD-L1 vs PBS
Prelid1	3.57737e-09	-0.272822	0.36	0.643	6.37702e-05	Mac_0	aPD-L1 vs PBS
Socs1	3.6798e-09	0.26885	0.31	0.114	6.55961e-05	Mac_1	aPD-L1 + aTGF-β vs PBS
Ifrd1	3.74308e-09	0.475236	0.754	0.593	6.67242e-05	Mac_1	aPD-L1 + aTGF-β vs PBS
Tap1	4.33375e-09	0.260512	0.656	0.389	7.72535e-05	Mac_0	aPD-L1 vs PBS
H2-T23	4.35947e-09	0.366065	0.703	0.467	7.77118e-05	Mac_1	aPD-L1 vs PBS
Rpl22l1	4.38105e-09	0.363659	0.746	0.484	7.80965e-05	Mac_1	aPD-L1 vs PBS
Ccl7	5.75082e-09	0.326874	0.639	0.467	0.000102514	Mac_0	aPD-L1 + aTGF-β vs PBS
Serpina3g	5.95339e-09	0.25237	0.246	0.072	0.000106125	Mac_1	aPD-L1 + aTGF-β vs PBS
Rpl39	6.28035e-09	0.41857	0.992	0.96	0.000111954	Mac_1	aPD-L1 vs PBS
Dab2	6.33633e-09	-0.410548	0.661	0.811	0.000112951	Mac_1	aPD-L1 vs PBS
Sem1	6.34674e-09	0.28673	0.924	0.836	0.000113137	Mac_1	aPD-L1 + aTGF-β vs PBS
Gnai2	6.50687e-09	-0.266259	0.915	0.949	0.000115992	Mac_1	aPD-L1 vs PBS
Slamf8	7.8904e-09	0.282564	0.416	0.2	0.000140654	Mac_0	aPD-L1 vs PBS
Pabpc1	8.1082e-09	0.256572	0.888	0.741	0.000144537	Mac_0	aPD-L1 vs PBS
Pmepa1	8.57058e-09	-0.340828	0.281	0.514	0.000152779	Mac_1	aTGF-β vs PBS
Rack1	9.90366e-09	-0.295864	0.906	0.986	0.000176543	Mac_1	aPD-L1 + aTGF-β vs PBS
Ptpn18	1.06763e-08	0.256013	0.912	0.813	0.000190317	Mac_0	aPD-L1 vs PBS
Eef1b2	1.0836e-08	-0.257121	0.904	0.951	0.000193162	Mac_0	aPD-L1 vs PBS
Pde4d	1.12924e-08	-0.332498	0.14	0.371	0.000201299	Mac_1	aPD-L1 + aTGF-β vs PBS
Cox7a2	1.32348e-08	0.251231	0.88	0.745	0.000235924	Mac_0	aPD-L1 vs PBS
Tnfaip3	1.39536e-08	0.274732	0.344	0.14	0.000248737	Mac_0	aPD-L1 vs PBS
H2-Ab1	1.54222e-08	0.336563	0.856	0.617	0.000274916	Mac_1	aPD-L1 vs PBS
Irgm1	1.7884e-08	0.260491	0.305	0.103	0.000318801	Mac_1	aPD-L1 vs PBS
Spp1	1.83088e-08	-0.330763	0.602	0.836	0.000326373	Mac_1	aPD-L1 + aTGF-β vs PBS
Klf4	1.83947e-08	0.418283	0.695	0.439	0.000327904	Mac_1	aPD-L1 vs PBS
H2-Aa	2.06371e-08	0.386275	0.789	0.57	0.000367877	Mac_1	aPD-L1 + aTGF-β vs PBS
Rpl15	2.16696e-08	-0.329378	0.949	0.991	0.000386281	Mac_1	aPD-L1 vs PBS
Unc93b1	2.2033e-08	0.251453	0.944	0.885	0.00039276	Mac_0	aPD-L1 vs PBS
Gm47283	2.33851e-08	0.490958	0.619	0.369	0.000416863	Mac_1	aPD-L1 vs PBS
Ubc	2.35553e-08	0.449323	0.808	0.643	0.000419896	Mac_0	aPD-L1 vs PBS
Malt1	2.48834e-08	0.424277	0.508	0.252	0.000443572	Mac_1	aPD-L1 vs PBS
H2-Ab1	2.56775e-08	0.388152	0.813	0.617	0.000457727	Mac_1	aPD-L1 + aTGF-β vs PBS
Rgl1	2.6705e-08	0.351606	0.424	0.189	0.000476043	Mac_1	aPD-L1 vs PBS
Rpl10a	2.71365e-08	-0.343948	0.856	0.953	0.000483735	Mac_1	aPD-L1 vs PBS
Rpl22l1	2.94587e-08	0.342514	0.808	0.628	0.00052513	Mac_0	aPD-L1 vs PBS
Hk3	3.07018e-08	0.371345	0.568	0.35	0.00054729	Mac_1	aPD-L1 vs PBS
Tnf	3.10419e-08	0.439561	0.544	0.316	0.000553353	Mac_0	aPD-L1 vs PBS
Eif4ebp1	3.1167e-08	-0.297146	0.288	0.543	0.000555582	Mac_0	aPD-L1 vs PBS
Ccr2	3.30632e-08	-0.277389	0.357	0.497	0.000589384	Mac_0	aPD-L1 + aTGF-β vs PBS
Fn1	3.31241e-08	-0.690492	0.351	0.579	0.000590469	Mac_1	aPD-L1 + aTGF-β vs PBS
Tmsb10	4.09813e-08	0.332861	0.952	0.93	0.000730533	Mac_1	aTGF-β vs PBS
Rpl37	4.26627e-08	0.307244	0.992	0.993	0.000760505	Mac_1	aPD-L1 vs PBS
Ndufa1	4.43766e-08	0.284971	0.475	0.243	0.000791056	Mac_1	aPD-L1 vs PBS
Rps14	4.71774e-08	-0.288266	0.992	0.995	0.000840984	Mac_1	aPD-L1 vs PBS
Tln1	5.06745e-08	-0.307848	0.466	0.708	0.000903324	Mac_1	aPD-L1 vs PBS
Cx3cr1	5.5549e-08	-0.323923	0.117	0.336	0.000990216	Mac_1	aPD-L1 + aTGF-β vs PBS
Cotl1	5.63648e-08	-0.302347	0.626	0.759	0.00100476	Mac_1	aPD-L1 + aTGF-β vs PBS
Cd36	5.71682e-08	0.558734	0.441	0.217	0.00101908	Mac_1	aPD-L1 vs PBS
Ccl2	6.17928e-08	0.255755	0.776	0.654	0.00110152	Mac_0	aTGF-β vs PBS
Gapdh	6.26077e-08	-0.443292	0.941	0.993	0.00111605	Mac_1	aPD-L1 vs PBS
Rpl39	6.41026e-08	0.27772	0.971	0.96	0.00114269	Mac_1	aPD-L1 + aTGF-β vs PBS
Blvrb	6.9998e-08	0.348582	0.712	0.496	0.00124778	Mac_0	aPD-L1 vs PBS
Eid1	7.19559e-08	-0.271781	0.345	0.57	0.00128269	Mac_1	aPD-L1 + aTGF-β vs PBS
Rps6	9.17646e-08	-0.254503	0.906	0.963	0.0016358	Mac_1	aPD-L1 + aTGF-β vs PBS
Cd74	9.65707e-08	0.384447	0.901	0.811	0.00172147	Mac_1	aPD-L1 + aTGF-β vs PBS
Srgn	9.99173e-08	-0.445539	0.857	0.932	0.00178113	Mac_1	aTGF-β vs PBS
Upp1	1.10391e-07	0.361842	0.462	0.259	0.00196783	Mac_1	aPD-L1 + aTGF-β vs PBS
Arg1	1.12209e-07	-0.707882	0.394	0.577	0.00200023	Mac_1	aTGF-β vs PBS
Ccl4	1.13991e-07	0.517226	0.856	0.702	0.00203201	Mac_0	aPD-L1 vs PBS
Ms4a6d	1.17993e-07	-0.461082	0.771	0.857	0.00210335	Mac_1	aPD-L1 vs PBS
Sod2	1.30343e-07	0.555835	0.575	0.148	0.0023235	Mac_2	aPD-L1 + aTGF-β vs PBS
Txn1	1.31759e-07	0.31351	0.952	0.939	0.00234873	Mac_0	aPD-L1 vs PBS
Zfp36l2	1.35966e-07	0.403639	0.754	0.582	0.00242372	Mac_1	aPD-L1 vs PBS
Rpl5	1.36608e-07	-0.269825	0.825	0.939	0.00243517	Mac_1	aPD-L1 + aTGF-β vs PBS
Slc11a1	1.48446e-07	0.354634	0.576	0.392	0.00264621	Mac_0	aPD-L1 vs PBS
mt-Atp8	1.55187e-07	0.302094	0.542	0.315	0.00276636	Mac_1	aPD-L1 vs PBS
Pgam1	1.59684e-07	-0.315356	0.704	0.833	0.00284653	Mac_0	aPD-L1 vs PBS
Cxcl14	1.61832e-07	-0.380672	0.234	0.456	0.00288482	Mac_1	aPD-L1 + aTGF-β vs PBS
Selenom	1.65417e-07	0.454881	0.544	0.346	0.00294873	Mac_0	aPD-L1 vs PBS
Pla2g16	1.83073e-07	0.266495	0.568	0.349	0.00326346	Mac_0	aPD-L1 vs PBS
Cxcl14	1.89065e-07	-0.427897	0.203	0.456	0.00337027	Mac_1	aPD-L1 vs PBS
Arpc1b	1.92993e-07	-0.262618	0.966	0.981	0.0034403	Mac_1	aPD-L1 vs PBS
Isg15	1.95149e-07	0.256411	0.51	0.378	0.00347873	Mac_0	aPD-L1 + aTGF-β vs PBS
Rps28	2.01869e-07	0.309856	0.975	0.9	0.00359851	Mac_1	aPD-L1 vs PBS
Zfand5	2.0215e-07	0.309904	0.737	0.565	0.00360352	Mac_1	aPD-L1 + aTGF-β vs PBS
Ccnl1	2.06802e-07	0.327917	0.836	0.643	0.00368646	Mac_1	aPD-L1 + aTGF-β vs PBS
Lars2	2.09103e-07	0.508509	0.788	0.692	0.00372746	Mac_1	aPD-L1 vs PBS
Tmed9	2.0973e-07	-0.279405	0.305	0.558	0.00373864	Mac_1	aPD-L1 vs PBS
Pnrc1	2.18537e-07	0.280472	0.673	0.477	0.00389564	Mac_1	aPD-L1 + aTGF-β vs PBS
Npm1	2.43158e-07	-0.257329	0.864	0.941	0.00433453	Mac_0	aPD-L1 vs PBS
Rps29	2.43922e-07	0.583294	1	1	0.00434815	Mac_2	aPD-L1 vs PBS
Rpl39	2.51784e-07	0.531671	1	1	0.0044883	Mac_2	aPD-L1 + aTGF-β vs PBS
Tmx4	2.63865e-07	-0.251717	0.278	0.412	0.00470366	Mac_0	aPD-L1 + aTGF-β vs PBS
H2-D1	2.73589e-07	0.266715	1	1	0.00487699	Mac_1	aPD-L1 vs PBS
Sem1	2.98483e-07	0.262541	0.924	0.836	0.00532076	Mac_1	aPD-L1 vs PBS
Lrp1	3.08414e-07	-0.275954	0.563	0.692	0.00549779	Mac_1	aTGF-β vs PBS
Rap2a	3.10104e-07	-0.252196	0.272	0.517	0.00552791	Mac_0	aPD-L1 vs PBS
Selenom	3.11861e-07	0.82489	0.468	0.313	0.00555924	Mac_1	aPD-L1 + aTGF-β vs PBS
Itm2b	3.23792e-07	0.287612	1	0.977	0.00577192	Mac_0	aPD-L1 vs PBS
Aif1	3.44813e-07	0.317724	0.96	0.944	0.00614663	Mac_0	aPD-L1 vs PBS
Pf4	3.45106e-07	-0.807272	0.304	0.509	0.00615187	Mac_1	aPD-L1 + aTGF-β vs PBS
Tomm7	3.70832e-07	0.266606	0.585	0.353	0.00661045	Mac_1	aPD-L1 vs PBS
Itgb2	3.7517e-07	0.285336	0.744	0.617	0.00668778	Mac_0	aPD-L1 vs PBS
Eno1	3.84941e-07	-0.286126	0.696	0.829	0.00686196	Mac_0	aPD-L1 vs PBS
Ppp1r14b	3.946e-07	-0.292161	0.424	0.624	0.00703414	Mac_0	aPD-L1 vs PBS
Tgfbi	4.05149e-07	-0.423621	0.695	0.834	0.00722219	Mac_1	aPD-L1 vs PBS
Csf1r	4.08363e-07	-0.274732	0.52	0.706	0.00727947	Mac_1	aPD-L1 + aTGF-β vs PBS
Pid1	4.11167e-07	-0.334617	0.72	0.834	0.00732947	Mac_0	aPD-L1 vs PBS
Ubc	4.14309e-07	0.340895	0.924	0.829	0.00738547	Mac_1	aPD-L1 vs PBS
Mbnl2	4.1591e-07	0.250572	0.544	0.327	0.00741401	Mac_0	aPD-L1 vs PBS
Rpl8	4.18473e-07	-0.283983	1	0.988	0.0074597	Mac_1	aPD-L1 vs PBS
Spp1	4.2144e-07	0.481416	0.811	0.764	0.00751259	Mac_0	aTGF-β vs PBS
Pf4	4.21777e-07	-0.934761	0.237	0.509	0.0075186	Mac_1	aPD-L1 vs PBS
Gm10076	4.24757e-07	0.604028	0.875	0.716	0.00757173	Mac_2	aPD-L1 + aTGF-β vs PBS
H2-K1	4.83334e-07	0.288732	1	0.995	0.00861591	Mac_1	aPD-L1 + aTGF-β vs PBS
Tgfbi	5.02683e-07	-0.374297	0.725	0.834	0.00896083	Mac_1	aPD-L1 + aTGF-β vs PBS
Aldoa	5.101e-07	-0.307785	0.864	0.963	0.00909304	Mac_0	aPD-L1 vs PBS
Psap	5.20725e-07	0.349268	0.975	0.965	0.00928245	Mac_1	aPD-L1 vs PBS
Tmsb10	5.27878e-07	0.652483	1	0.989	0.00940995	Mac_2	aPD-L1 + aTGF-β vs PBS
AY036118	5.37512e-07	-0.513286	0.865	0.909	0.00958168	Mac_1	aPD-L1 + aTGF-β vs PBS
Gbp2b	5.82575e-07	0.3147	0.407	0.194	0.010385	Mac_1	aPD-L1 vs PBS
H2-T23	6.72881e-07	0.319378	0.626	0.467	0.0119948	Mac_1	aPD-L1 + aTGF-β vs PBS
Man2b1	7.60777e-07	-0.289141	0.462	0.647	0.0135616	Mac_1	aPD-L1 + aTGF-β vs PBS
Ubb	7.80108e-07	0.275355	0.994	0.988	0.0139062	Mac_1	aPD-L1 + aTGF-β vs PBS
Rps27	7.8925e-07	0.301035	0.965	0.958	0.0140692	Mac_1	aPD-L1 + aTGF-β vs PBS
Wfdc17	8.22351e-07	0.990874	0.508	0.322	0.0146592	Mac_1	aPD-L1 vs PBS
Ifrd1	8.97668e-07	0.390897	0.788	0.593	0.0160018	Mac_1	aPD-L1 vs PBS
Bola2	9.47529e-07	0.557346	0.675	0.239	0.0168906	Mac_2	aPD-L1 + aTGF-β vs PBS
Wfdc17	9.79105e-07	0.61026	0.497	0.322	0.0174535	Mac_1	aPD-L1 + aTGF-β vs PBS
Dusp2	9.94813e-07	0.502092	0.261	0	0.0177335	Mac_2	aPD-L1 vs PBS
Trem2	1.15947e-06	-0.306914	0.596	0.743	0.0206687	Mac_1	aPD-L1 + aTGF-β vs PBS
Rpl38	1.18399e-06	0.2718	0.992	0.981	0.0211059	Mac_1	aPD-L1 vs PBS
Naaa	1.27837e-06	0.306511	0.624	0.447	0.0227883	Mac_0	aPD-L1 vs PBS
Dynll1	1.29461e-06	-0.289251	0.559	0.748	0.0230776	Mac_1	aPD-L1 vs PBS
Pf4	1.33089e-06	-0.338829	0.264	0.516	0.0237244	Mac_0	aPD-L1 vs PBS
Gpi1	1.33563e-06	-0.268521	0.672	0.814	0.0238089	Mac_0	aPD-L1 vs PBS
Cyth1	1.33964e-06	0.267745	0.475	0.257	0.0238804	Mac_1	aPD-L1 vs PBS
Ugcg	1.34523e-06	0.308216	0.424	0.215	0.02398	Mac_1	aPD-L1 vs PBS
Atp5e	1.36789e-06	0.274592	0.877	0.792	0.024384	Mac_1	aPD-L1 + aTGF-β vs PBS
Rps12	1.38458e-06	-0.270868	0.958	0.998	0.0246816	Mac_1	aPD-L1 vs PBS
Park7	1.40829e-06	-0.305308	0.331	0.547	0.0251041	Mac_1	aPD-L1 vs PBS
Rpl5	1.41917e-06	-0.267158	0.881	0.939	0.0252981	Mac_1	aPD-L1 vs PBS
Rps28	1.47186e-06	0.638794	1	1	0.0262374	Mac_2	aPD-L1 vs PBS
Ccl12	1.55408e-06	0.262744	0.683	0.571	0.0277031	Mac_0	aTGF-β vs PBS
Ccl5	1.62383e-06	0.920117	0.304	0.011	0.0289464	Mac_2	aPD-L1 vs PBS
Rps2	1.63801e-06	-0.282494	0.915	0.967	0.0291992	Mac_1	aPD-L1 vs PBS
Rack1	1.64585e-06	-0.289182	0.975	0.986	0.029339	Mac_1	aPD-L1 vs PBS
Itgb5	1.78007e-06	-0.253206	0.263	0.474	0.0317316	Mac_1	aPD-L1 + aTGF-β vs PBS
Lars2	1.80975e-06	0.3747	0.72	0.563	0.0322605	Mac_0	aPD-L1 vs PBS
Rpl14	1.90472e-06	-0.269953	0.932	0.965	0.0339536	Mac_1	aPD-L1 vs PBS
Wfdc17	1.94226e-06	0.640761	0.359	0.245	0.0346227	Mac_0	aPD-L1 + aTGF-β vs PBS
Adgre5	1.94424e-06	0.360556	0.398	0.206	0.0346579	Mac_1	aPD-L1 vs PBS
Tmsb4x	2.0413e-06	-0.314109	1	1	0.0363881	Mac_1	aPD-L1 vs PBS
Ppia	2.19731e-06	-0.253379	0.983	0.995	0.0391693	Mac_1	aPD-L1 vs PBS
Sec61g	2.35094e-06	0.276523	0.729	0.582	0.0419078	Mac_1	aPD-L1 vs PBS
Eif5a	2.39943e-06	-0.271905	0.703	0.829	0.0427722	Mac_1	aPD-L1 vs PBS
Rps24	2.43434e-06	0.351164	1	1	0.0433946	Mac_2	aPD-L1 + aTGF-β vs PBS
Rpl35a	2.44886e-06	0.313784	0.958	0.963	0.0436533	Mac_1	aPD-L1 vs PBS
Rpl37a	2.47431e-06	0.678307	1	1	0.0441071	Mac_2	aPD-L1 vs PBS
Gm10260	2.51011e-06	0.4446	1	0.943	0.0447453	Mac_2	aPD-L1 + aTGF-β vs PBS
Marcks	2.52552e-06	0.278903	0.608	0.437	0.04502	Mac_0	aPD-L1 vs PBS
AW112010	2.74055e-06	0.504764	0.567	0.4	0.0488531	Mac_1	aPD-L1 + aTGF-β vs PBS
Hk3	2.7935e-06	0.269811	0.515	0.35	0.0497969	Mac_1	aPD-L1 + aTGF-β vs PBS
